# Supplementary material for: Epidemiological and clinical characteristics of Peruvian patients with mpox: A systematic review and meta-analysis
Source: PLoS One. 2025 Jun 25;20(6):e0327097. doi: 10.1371/journal.pone.0327097 (PMC12194101; doi:10.1371/journal.pone.0327097)
Supplement: S4 Table — (XLSX) [file pone.0327097.s004.xlsx]

## Sheet: Database (n=150)
key	title	year	journal	authors	url	doi
EndNote-01	The Monkeypox Fear Scale: development and initial validation in a Peruvian sample	2022	BMC Psychology		https://app.dimensions.ai/details/publication/pub.1153157649 https://bmcpsychology.biomedcentral.com/counter/pdf/10.1186/s40359-022-00997-0	10.1186/s40359-022-00997-0
EndNote-02	Facing Mpox (Former Monkeypox) in Latin America: The Example of Peru and Its Vulnerable Healthcare System	2022	Vaccines		https://app.dimensions.ai/details/publication/pub.1153889793 https://www.mdpi.com/2076-393X/11/1/10/pdf?version=1672211168	10.3390/vaccines11010010
EndNote-03	Adaptation and Validation of a Monkeypox Concern Instrument in Peruvian Adults	2022	Sustainability		https://app.dimensions.ai/details/publication/pub.1151469911 https://www.mdpi.com/2071-1050/14/19/12354/pdf?version=1664413193	10.3390/su141912354
EndNote-04	Intention to receive the monkeypox vaccine and its psychological and sociodemographic predictors: a cross-sectional survey in the general population of Peru	2023	Psicologia: Reflexão e Crítica		https://app.dimensions.ai/details/publication/pub.1167117147 https://prc.springeropen.com/counter/pdf/10.1186/s41155-023-00281-z	10.1186/s41155-023-00281-z
EndNote-05	Relationship Between Fear of Monkeypox and Intention to be Vaccinated Against Monkeypox in a Peruvian Sample. The Mediating Role of Conspiracy Beliefs About Monkeypox	2023	Evaluation & the Health Professions		https://app.dimensions.ai/details/publication/pub.1158460526	10.1177/01632787231180195
EndNote-06	Level of Knowledge Regarding Mpox among Peruvian Physicians during the 2022 Outbreak: A Cross-Sectional Study	2023	Vaccines		https://app.dimensions.ai/details/publication/pub.1154530065 https://www.mdpi.com/2076-393X/11/1/167/pdf?version=1673845055	10.3390/vaccines11010167
EndNote-07	Perceptions and Intention to Get Vaccinated against Mpox among the LGBTIQ+ Community during the 2022 Outbreak: A Cross-Sectional Study in Peru	2023	Vaccines		https://app.dimensions.ai/details/publication/pub.1158267364 https://www.mdpi.com/2076-393X/11/5/1008/pdf?version=1685087057	10.3390/vaccines11051008
EndNote-08	Monkeypox Outbreak in Peru: Reflections after the COVID-19 Pandemic	2023	Preprints.org		https://app.dimensions.ai/details/publication/pub.1157924806 https://www.mdpi.com/1648-9144/59/6/1096/pdf?version=1686105634	10.20944/preprints202305.0558.v1
EndNote-09	Atypical perianal and buttocks epidermal-dermal necrosis in Human Monkeypox. Histopathological study of the lesion in Peru	2023	Anales de la Facultad de Medicina		https://app.dimensions.ai/details/publication/pub.1168130491 https://revistasinvestigacion.unmsm.edu.pe/index.php/anales/article/download/25704/20027	10.15381/anales.v84i3.25704
EndNote-10	Epidemiological findings and estimates of the instantaneous reproduction number and control strategies of the first Mpox outbreak in Latin America	2023	medRxiv		https://app.dimensions.ai/details/publication/pub.1164158346 https://doi.org/10.1016/j.tmaid.2024.102701	10.1101/2023.09.15.23295629
EndNote-11	Epidemiological and clinical characteristics of monkeypox among people with and without HIV in Peru: a national observational study	2024	Journal of Infection and Public Health		https://app.dimensions.ai/details/publication/pub.1173702665 https://doi.org/10.1016/j.jiph.2024.102494	10.1016/j.jiph.2024.102494
EndNote-12	Facing Mpox (Former Monkeypox) in Latin America: The Example of Peru and Its Vulnerable Healthcare System	2023	Vaccines	Al-kassab-Córdova, A. and Ulloque-Badaracco, J. R. and Benites-Zapata, V. A. and Sah, R. and Rodriguez-Morales, A. J.	https://www.scopus.com/inward/record.uri?eid=2-s2.0-85146745355&doi=10.3390%2fvaccines11010010&partnerID=40&md5=e53a709e7526be63f580946142651e27	10.3390/vaccines11010010
EndNote-13	Facing Mpox (Former Monkeypox) in Latin America: The Example of Peru and Its Vulnerable Healthcare System	2022	Vaccines (Basel)	Al-Kassab-CцЁrdova, A. and Ulloque-Badaracco, J. R. and Benites-Zapata, V. A. and Sah, R. and Rodriguez-Morales, A. J.		10.3390/vaccines11010010
EndNote-14	Perceptions and Intention to Get Vaccinated against Mpox among the LGBTIQ+ Community during the 2022 Outbreak: A Cross-Sectional Study in Peru	2023	Vaccines	Araoz-Salinas, J. M. and Ortiz-Saavedra, B. and Ponce-Rosas, L. and Soriano-Moreno, D. R. and Soriano-Moreno, A. N. and Alave, J. and Gonzales-Zamora, J. A.	https://www.scopus.com/inward/record.uri?eid=2-s2.0-85160315160&doi=10.3390%2fvaccines11051008&partnerID=40&md5=d37dc6d19c7d5198cf85fad2abf7e61d	10.3390/vaccines11051008
EndNote-15	ХАРАКТЕРИСТИКА ВИРУСА ЭНЦЕФАЛОМИОКАРДИТА И ЕГО ЗООНОЗНЫЙ ПОТЕНЦИАЛ (ОБЗОР ЛИТЕРАТУРЫ) ЧАСТЬ I. СОВРЕМЕННЫЕ ПРЕДСТАВЛЕНИЯ О СТРОЕНИИ, СТРУКТУРЕ, ЖИЗНЕННОМ ЦИКЛЕ ВИРУСА	2019	Кубанский научный медицинский вестник		https://app.dimensions.ai/details/publication/pub.1114539400 https://ksma.elpub.ru/jour/article/download/1720/1078	10.25207/1608-6228-2019-26-2-214-223
EndNote-16	Acute disseminated encephalomyelitis in a patient with monkeypox: a case report and radiological findings	2022	Emergency Radiology		https://app.dimensions.ai/details/publication/pub.1153493540 https://link.springer.com/content/pdf/10.1007/s10140-022-02108-3.pdf	10.1007/s10140-022-02108-3
EndNote-17	Detection of Cetacean Poxvirus in Peruvian Common Bottlenose Dolphins (Tursiops truncatus) Using a Pan-Poxvirus PCR	2022	Viruses		https://app.dimensions.ai/details/publication/pub.1150474249 https://www.mdpi.com/1999-4915/14/9/1850/pdf?version=1661268473	10.3390/v14091850
EndNote-18	Level of Knowledge regarding Monkeypox among Peruvian Physicians during the 2022 Outbreak: A Cross-Sectional Study	2022	Research Square		https://app.dimensions.ai/details/publication/pub.1151836875 https://www.researchsquare.com/article/rs-2156493/latest.pdf	10.21203/rs.3.rs-2156493/v1
EndNote-19	Características de los primeros casos reportados como sospechosos de Monkeypox en el Perú	2022	Anales de la Facultad de Medicina		https://app.dimensions.ai/details/publication/pub.1152064492 https://revistasinvestigacion.unmsm.edu.pe/index.php/anales/article/download/23220/18444	10.15381/anales.v83i3.23220
EndNote-20	Factors Associated with Anxiety Caused by the Possibility of Infection with Monkeypox in Perú	2022	Research Square		https://app.dimensions.ai/details/publication/pub.1152654979 https://www.researchsquare.com/article/rs-2242169/latest.pdf	10.21203/rs.3.rs-2242169/v1
EndNote-21	CUTANEOUS MANIFESTATIONS AND TREATMENT APPROACH OF VIRAL INFECTION DURING THE PANDEMIC	2022	Conferences of Medical Sciences Dies Natalis Faculty of Medicine Universitas Sriwijaya		https://app.dimensions.ai/details/publication/pub.1158034979 http://conference.fk.unsri.ac.id/index.php/confmednatalisunsri/article/download/90/102	10.32539/confmednatalisunsri.v4i1.90
EndNote-22	An International Outburst of New Form of Monkeypox Virus	2022	Journal of Pure and Applied Microbiology		https://app.dimensions.ai/details/publication/pub.1154014191 https://microbiologyjournal.org/download/61487/	10.22207/jpam.16.spl1.01
EndNote-23	Monkeypox is the manifestation of spectral diseases and not of monkeypox virus transmission	2022	OSF Preprints		https://app.dimensions.ai/details/publication/pub.1150710916 https://osf.io/k3ayb/download	10.31219/osf.io/k3ayb
EndNote-24	Monkeypox Deaths Demand Understanding of Spectral Theory of infectious disease pathogenesis	2022	OSF Preprints		https://app.dimensions.ai/details/publication/pub.1151091206 https://osf.io/mwtns/download	10.31219/osf.io/mwtns
EndNote-25	Monkeypox Outbreak in Peru	2023	Medicina		https://app.dimensions.ai/details/publication/pub.1158864100 https://www.mdpi.com/1648-9144/59/6/1096/pdf?version=1686105634	10.3390/medicina59061096
EndNote-26	Epidemiologic characteristics and clinical features of patients with monkeypox virus infection from a hospital in Peru between July and September 2022	2023	International Journal of Infectious Diseases		https://app.dimensions.ai/details/publication/pub.1155103525 http://www.ijidonline.com/article/S1201971223000462/pdf	10.1016/j.ijid.2023.01.045
EndNote-27	Monkeypox in Latin America and the Caribbean: assessment of the first 100 days of the 2022 outbreak	2023	Pathogens and Global Health		https://app.dimensions.ai/details/publication/pub.1157250355 https://www.ncbi.nlm.nih.gov/pmc/articles/PMC10614714	10.1080/20477724.2023.2201979
EndNote-28	Sub‐lineage B.1.6 of hMPXV in a global context: Phylogeny and epidemiology	2023	Journal of Medical Virology		https://app.dimensions.ai/details/publication/pub.1163878716 https://onlinelibrary.wiley.com/doi/pdfdirect/10.1002/jmv.29056	10.1002/jmv.29056
EndNote-29	Mapping global zoonotic niche and interregional transmission risk of monkeypox: a retrospective observational study	2023	Globalization and Health		https://app.dimensions.ai/details/publication/pub.1163358995 https://globalizationandhealth.biomedcentral.com/counter/pdf/10.1186/s12992-023-00959-0	10.1186/s12992-023-00959-0
EndNote-30	Validity and Reliability of the Knowledge, Attitudes and Practices Instrument Regarding Monkey Pox in Peru	2023	Risk management and healthcare policy		https://app.dimensions.ai/details/publication/pub.1163282066 https://www.dovepress.com/getfile.php?fileID=91983	10.2147/rmhp.s420330
EndNote-31	The Public Health Contribution of Sentiment Analysis of Monkeypox Tweets to Detect Polarities Using the CNN-LSTM Model	2023	Vaccines		https://app.dimensions.ai/details/publication/pub.1155015760 https://www.mdpi.com/2076-393X/11/2/312/pdf?version=1675147963	10.3390/vaccines11020312
EndNote-32	Perceptions and Intention to get vaccinated against Mpox among the LGTBIQ+ Community during the 2022 outbreak: A Cross-Sectional Study in Peru	2023	Research Square		https://app.dimensions.ai/details/publication/pub.1157164545 https://www.researchsquare.com/article/rs-2795799/latest.pdf	10.21203/rs.3.rs-2795799/v1
EndNote-33	Fallecidos con diagnóstico de mpox en un hospital de Lima, Perú	2023	Revista de la Sociedad Peruana de Medicina Interna		https://app.dimensions.ai/details/publication/pub.1164817264 https://revistamedicinainterna.net/index.php/spmi/article/download/777/822	10.36393/spmi.v36i3.777
EndNote-34	ASSESSING THE CURRENT THREAT OF MONKEYPOX EPIDEMIC EMERGENCE	2023	Актуальні проблеми сучасної медицини: Вісник Української медичної стоматологічної академії		https://app.dimensions.ai/details/publication/pub.1158299727 https://visnyk-umsa.com.ua/index.php/journal/article/download/754/735	10.31718/2077-1096.23.2.1.73
EndNote-35	Características clínicas y epidemiológicas de la viruela del mono en una serie de casos tratados en un establecimiento de salud del Perú	2023	Anales de la Facultad de Medicina		https://app.dimensions.ai/details/publication/pub.1162771137 https://revistasinvestigacion.unmsm.edu.pe/index.php/anales/article/download/24553/19580	10.15381/anales.v84i2.24553
EndNote-36	Emergence of monkeypox virus in central Argentina: Epidemiological features and first complete genome sequences in the country	2024	Revista Argentina de Microbiología		https://app.dimensions.ai/details/publication/pub.1173974680 https://doi.org/10.1016/j.ram.2024.05.003	10.1016/j.ram.2024.05.003
EndNote-37	Epidemiological findings, estimates of the instantaneous reproduction number, and control strategies of the first Mpox outbreak in Latin America	2024	Travel Medicine and Infectious Disease		https://app.dimensions.ai/details/publication/pub.1169087602 https://doi.org/10.1016/j.tmaid.2024.102701	10.1016/j.tmaid.2024.102701
EndNote-38	Time series analysis and short-term forecasting of monkeypox outbreak trends in the 10 major affected countries	2024	BMC Infectious Diseases		https://app.dimensions.ai/details/publication/pub.1167582109 https://bmcinfectdis.biomedcentral.com/counter/pdf/10.1186/s12879-023-08879-5	10.1186/s12879-023-08879-5
EndNote-39	Elucidating the evolution of monkeypox virus genomes through phylo-geo-network and haplogroup analysis	2024	Journal of Genetic Engineering and Biotechnology		https://app.dimensions.ai/details/publication/pub.1168332322 https://doi.org/10.1016/j.jgeb.2023.100346	10.1016/j.jgeb.2023.100346
EndNote-40	Bioinformatics-based screening tool identifies a wide variety of human and zoonotic viruses in Trujillo-Peru wastewater	2024	One Health		https://app.dimensions.ai/details/publication/pub.1171643320 https://doi.org/10.1016/j.onehlt.2024.100756	10.1016/j.onehlt.2024.100756
EndNote-41	Características epidemiológicas y clínicas de mpox: estudio retrospectivo en Lima, Perú	2024	Horizonte Médico (Lima)		https://app.dimensions.ai/details/publication/pub.1173864680 https://doi.org/10.24265/horizmed.2024.v24n2.11	10.24265/horizmed.2024.v24n2.11
EndNote-42	Psychometric properties of an instrument measuring monkeypox knowledge, perception, and beliefs of health threat in health science students in a middle-income country	2024	F1000Research		https://app.dimensions.ai/details/publication/pub.1172824128 https://f1000research.com/articles/13-627/pdf	10.12688/f1000research.145169.1
EndNote-43	Fear of monkeypox and intention to vaccinate against monkeypox: a network analysis	2024	Medicina Clínica y Social		https://app.dimensions.ai/details/publication/pub.1171640263 https://www.medicinaclinicaysocial.org/index.php/MCS/article/download/403/364	10.52379/mcs.v8i2.403
EndNote-44	Penerapan Metode Algoritma C4.5 Pada Diagnosis Penyakit MonkeyPox	2024	Simpatik: Jurnal Sistem Informasi dan Informatika		https://app.dimensions.ai/details/publication/pub.1173989294	10.31294/simpatik.v4i1.3012
EndNote-45	An updated review of human monkeypox disease: A new potential global hazard	2024	Iraqi Journal of Veterinary Sciences		https://app.dimensions.ai/details/publication/pub.1167551027 https://www.vetmedmosul.com/article_181585_d7863bf67724c03f8cc6fc6158f74c37.pdf	10.33899/ijvs.2023.141069.3102
EndNote-46	Count Data Regression Modelling: An Application to Monkeypox Confirmed Cases	2024	Journal of Biostatistics and Epidemiology		https://app.dimensions.ai/details/publication/pub.1167613989 https://doi.org/10.18502/jbe.v9i2.14626	10.18502/jbe.v9i2.14626
EndNote-47	Facing Mpox (Former Monkeypox) in Latin America: The Example of Peru and Its Vulnerable Healthcare System	2022	Vaccines	Al-Kassab-Córdova, A. and Ulloque-Badaracco, J. R. and Benites-Zapata, V. A. and Sah, R. and Rodriguez-Morales, A. J.	http://www.epistemonikos.org/documents/70bb5f64b8994a9f9d0b11320f236cbf0098ee12	10.3390/vaccines11010010
EndNote-48	Clinical and epidemiological characteristics of monkeypox in a series of cases treated in a health establishment in Peru	2023	Anales de la Facultad de Medicina	Briceño, M.	https://www.scopus.com/inward/record.uri?eid=2-s2.0-85171387600&doi=10.15381%2fanales.v84i2.24553&partnerID=40&md5=b6620a803f2de9fd769e13befb765071	10.15381/anales.v84i2.24553
EndNote-49	Relationship Between Fear of Monkeypox and Intention to be Vaccinated Against Monkeypox in a Peruvian Sample. The Mediating Role of Conspiracy Beliefs About Monkeypox	2023	Evaluation and the Health Professions	Caycho-Rodríguez, T. and Tomás, J. M. and Vilca, L. W. and Carbajal-León, C. and Gallegos, M. and Reyes-Bossio, M. and Oré-Kovacs, N. and Muñoz-del-Carpio-Toia, Á and Torales, J. and Barria-Asenjo, N. A. and Garcia-Cadena, C. H.	https://www.scopus.com/inward/record.uri?eid=2-s2.0-85162971870&doi=10.1177%2f01632787231180195&partnerID=40&md5=7e0b890e9f362203a5700b488d0cb3a1	10.1177/01632787231180195
EndNote-50	Intention to receive the monkeypox vaccine and its psychological and sociodemographic predictors: a cross-sectional survey in the general population of Peru	2023	Psicologia, reflexao e critica : revista semestral do Departamento de Psicologia da UFRGS	Caycho-Rodríguez, T. and Valencia, P. D. and Ventura-León, J. and Carbajal-León, C. and Vilca, L. W. and Gallegos, M. and Reyes-Bossio, M. and Noe-Grijalva, M. and Delgado-Campusano, M. and Del Carpio Toia Á, M. and Torales, J. and Barria-Asenjo, N. A.	http://www.epistemonikos.org/documents/0c0422be82c706333669f31c6229c5925489eb4e	10.1186/s41155-023-00281-z
EndNote-51	The Monkeypox Fear Scale: development and initial validation in a Peruvian sample	2022	BMC Psychology	Caycho-Rodríguez, T. and Vilca, L. W. and Carbajal-León, C. and Gallegos, M. and Reyes-Bossio, M. and Noe-Grijalva, M. and Delgado-Campusano, M. and Muñoz-del-Carpio-Toia, Á	https://www.scopus.com/inward/record.uri?eid=2-s2.0-85142752346&doi=10.1186%2fs40359-022-00997-0&partnerID=40&md5=086ef0d8af7bed922b5e218a540a5973	10.1186/s40359-022-00997-0
EndNote-52	Epidemiological Characteristics and Clinical Features of Patients with Mpox Virus Infection from a Hospital in Peru between July and September 2022	2023	International journal of infectious diseases : IJID : official publication of the International Society for Infectious Diseases	Maldonado, M. G. S. and Rodríguez, A. J. L. and Pacheco, R. A. P. and Cevallos, L. C. M. and Saavedra, E. U. Z. and Zapata, L. R. P. and Huayta, F. A. L. and Prado, E. D. M.	http://www.epistemonikos.org/documents/b9c261c38f51f864eac0de7340bd47ea3640959a	10.1016/j.ijid.2023.01.045
EndNote-53	Adaptation and Validation of a Monkeypox Concern Instrument in Peruvian Adults	2022	Sustainability (Switzerland)	Mamani-Benito, O. and Carranza Esteban, R. F. and Pichen Fernández, J. and Apaza Tarqui, E. E. and Mejia, C. R. and Alvarez-Risco, A. and Del-Aguila-Arcentales, S. and Yáñez, J. A.	https://www.scopus.com/inward/record.uri?eid=2-s2.0-85139920847&doi=10.3390%2fsu141912354&partnerID=40&md5=6d2d2e3384fe45fa3d7db51bb491573a	10.3390/su141912354
EndNote-54	Norma Técnica de Salud para la vigilancia epidemiológica de viruela del mono (viruela símica) en el Perú. NTS N° 195-MINSA/CDC-2022	2022		Ministerio de Salud de Peru. Centro Nacional de Epidemiología, Prevención y Control de Enfermedades	https://bvs.minsa.gob.pe/local/fi-admin/RM-883-2022-MINSA.pdf
EndNote-55	Knowledge about monkeypox among health professionals, Lima-Peru	2022	Revista del Cuerpo Medico Hospital Nacional Almanzor Aguinaga Asenjo	Navarrete-Mejía, P. J. and Velasco-Guerrero, J. C. and Sullcahuaman-Valdiglesias, E.	https://www.scopus.com/inward/record.uri?eid=2-s2.0-85140212081&doi=10.35434%2frcmhnaaa.2022.152.1547&partnerID=40&md5=e3952c8fcae6b5999258807f6005053a	10.35434/rcmhnaaa.2022.152.1547
EndNote-56	Conocimiento sobre viruela del mono en profesionales de la salud, Lima-Perú	2022	Rev. Cuerpo Méd. Hosp. Nac. Almanzor Aguinaga Asenjo	Navarrete-Mejía, Pedro Javier and Velasco-Guerrero, Juan Carlos and Sullcahuaman-Valdiglesias, Edith	http://cmhnaaa.org.pe/ojs/index.php/rcmhnaaa/article/view/1547 https://fi-admin.bvsalud.org/document/view/6fxr8	10.35434/rcmhnaaa.2022.152.1547
EndNote-57	Características clínicas y epidemiológicas de la Mpox en población asegurada de La Libertad, 2022	2024	Horiz Méd Lima	Angulo MAA, Nontol LAB	https://doi.org/10.24265/horizmed.2024.v24n1.06	10.24265/horizmed.2024.v24n1.06
EndNote-58	Epidemiological and clinical characteristics of monkeypox among people with and without HIV in Peru: a national observational study	2024	Journal of Infection and Public Health	Ramírez-Soto, Max Carlos and Arroyo-Hernández, Hugo	https://www.sciencedirect.com/science/article/pii/S1876034124002284	https://doi.org/10.1016/j.jiph.2024.102494
EndNote-59	MONKEYPOX AND PERU'S ETERNAL UNPREDICTABILITY	2022	Revista Peruana de Medicina Experimental y Salud Publica	Solari, L.	https://www.scopus.com/inward/record.uri?eid=2-s2.0-85142218444&doi=10.17843%2frpmesp.2022.393.12203&partnerID=40&md5=b4fa8f098f205ad650f5b749a47dadc2	10.17843/rpmesp.2022.393.12203
EndNote-60	Viruela del mono y la eterna impredictibilidad en el Perú	2022	Revista Peruana de Medicina Experimental y Salud Pública	Solari, Lely	http://www.scielosp.org/scielo.php?script=sci_arttext&pid=S1726-46342022000300264&lang=pt	10.17843/rpmesp.2022.393.12203
EndNote-61	Atypical perianal and buttocks epidermal-dermal necrosis in Human Monkeypox. Histopathological study of the lesion in Peru	2023	An. Fac. Med. (Perú)	Terry Castellano, Luis E. and Delgado Gonzáles, Víctor and Terry Ulloa, Luis Saúl J.	http://www.scielo.org.pe/scielo.php?script=sci_arttext&pid=S1025-55832023000300311&lng=en&nrm=iso&tlng=en
EndNote-62	Características clínicas y epidemiológicas de la viruela del mono en una serie de casos tratados en un establecimiento de salud del Perú	2023	Anales de la Facultad de Medicina	Briceño, Mónica	http://www.scielo.org.pe/scielo.php?script=sci_arttext&pid=S1025-55832023000200192&lang=pt	10.15381/anales.v84i2.24553
EndNote-63	Emergence of monkeypox virus in central Argentina: Epidemiological features and first complete genome sequences in the country	2024	Revista Argentina de Microbiología	Castro, Gonzalo M. and Sicilia, Paola E. and Willington, Ana and López, Laura and Poklepovich, Tomás and Campos, Josefina and Barbás, María G.	https://www.sciencedirect.com/science/article/pii/S0325754124000774	https://doi.org/10.1016/j.ram.2024.05.003
EndNote-64	Intention to receive the monkeypox vaccine and its psychological and sociodemographic predictors: a cross-sectional survey in the general population of Peru	2023	Psicologia: Reflexao e Critica	Caycho-Rodríguez, T. and Valencia, P. D. and Ventura-León, J. and Carbajal-León, C. and Vilca, L. W. and Gallegos, M. and Reyes-Bossio, M. and Noe-Grijalva, M. and Delgado-Campusano, M. and del Carpio Toia, Á M. and Torales, J. and Barria-Asenjo, N. A.	https://www.scopus.com/inward/record.uri?eid=2-s2.0-85179976323&doi=10.1186%2fs41155-023-00281-z&partnerID=40&md5=02e2e41cb590d8dee89ff86af8112eaa	10.1186/s41155-023-00281-z
EndNote-65	Intention to receive the monkeypox vaccine and its psychological and sociodemographic predictors: a cross-sectional survey in the general population of Peru	2023	PSICOLOGIA-REFLEXAO E CRITICA	Caycho-Rodríguez, T. and Valencia, P. D. and Ventura-León, J. and Carbajal-León, C. and Vilca, L. W. and Gallegos, M. and Reyes-Bossio, M. and Noe-Grijalva, M. and Delgado-Campusano, M. and Toia, A. M. D. and Torales, J. and Barria-Asenjo, N. A.		10.1186/s41155-023-00281-z
EndNote-66	Relationship Between Fear of Monkeypox and Intention to be Vaccinated Against Monkeypox in a Peruvian Sample. The Mediating Role of Conspiracy Beliefs About Monkeypox	2023	Eval Health Prof	Caycho-Rodrц╜guez, T. and Tomц║s, J. M. and Vilca, L. W. and Carbajal-LeцЁn, C. and Gallegos, M. and Reyes-Bossio, M. and Orц╘-Kovacs, N. and Muц╠oz-Del-Carpio-Toia, ц│ and Torales, J. and Barria-Asenjo, N. A. and Garcia-Cadena, C. H.		10.1177/01632787231180195
EndNote-67	Intention to receive the monkeypox vaccine and its psychological and sociodemographic predictors: a cross-sectional survey in the general population of Peru	2023	Psicol Reflex Crit	Caycho-Rodrц╜guez, T. and Valencia, P. D. and Ventura-LeцЁn, J. and Carbajal-LeцЁn, C. and Vilca, L. W. and Gallegos, M. and Reyes-Bossio, M. and Noe-Grijalva, M. and Delgado-Campusano, M. and Del Carpio Toia ц│, M. and Torales, J. and Barria-Asenjo, N. A.		10.1186/s41155-023-00281-z
EndNote-68	The Monkeypox Fear Scale: development and initial validation in a Peruvian sample	2022	BMC Psychol	Caycho-Rodrц╜guez, T. and Vilca, L. W. and Carbajal-LeцЁn, C. and Gallegos, M. and Reyes-Bossio, M. and Noe-Grijalva, M. and Delgado-Campusano, M. and Muц╠oz-Del-Carpio-Toia, ц│		10.1186/s40359-022-00997-0
EndNote-69	Epidemiological findings, estimates of the instantaneous reproduction number, and control strategies of the first Mpox outbreak in Latin America	2024	Travel Medicine and Infectious Disease	Díaz-Brochero, Cándida and Cucunubá, Zulma M.	https://www.sciencedirect.com/science/article/pii/S1477893924000152	https://doi.org/10.1016/j.tmaid.2024.102701
EndNote-70	Level of Knowledge regarding Monkeypox among Peruvian Physicians during the 2022 Outbreak: A Cross-Sectional Study	2022	ResearchSquare	Gonzales-Zamora, J. and Soriano-Moreno, D. and Soriano-Moreno, A. and Ponce-Rosas, L. and Sangster-Carrasco, L. and De-Los-Rios-Pinto, A. and Benito-Vargas, R. and Murrieta-Ruiz, V. and Morocho-Alburqueque, N. and Caira-Chuquineyra, B. and Fernandez-Guzman, D. and Ccami-Bernal, F. and Quispe-Vicuña, C. and Alarcon-Parra, M. and Pinedo-Soria, A. and Alave, J.	http://www.epistemonikos.org/documents/b717974cc1e86f7df4ca4bd4b34e4d9b45a30a24	10.21203/rs.3.rs-2156493/v1
EndNote-71	Level of Knowledge Regarding Mpox among Peruvian Physicians during the 2022 Outbreak: A Cross-Sectional Study	2023	VACCINES	Gonzales-Zamora, J. A. and Soriano-Moreno, D. R. and Soriano-Moreno, A. N. and Ponce-Rosas, L. and Sangster-Carrasco, L. and De-Los-Rios-Pinto, A. and Benito-Vargas, R. M. and Murrieta-Ruiz, V. and Morocho-Alburqueque, N. and Caira-Chuquineyra, B. and Fernandez-Guzman, D. and Ccami-Bernal, F. and Quispe-Vicuna, C. and Alarcon-Parra, M. and Pinedo-Soria, A. and Alave, J.		10.3390/vaccines11010167
EndNote-72	Level of Knowledge Regarding Mpox among Peruvian Physicians during the 2022 Outbreak: A Cross-Sectional Study	2023	Vaccines	Gonzales-Zamora, J. A. and Soriano-Moreno, D. R. and Soriano-Moreno, A. N. and Ponce-Rosas, L. and Sangster-Carrasco, L. and De-Los-Rios-Pinto, A. and Benito-Vargas, R. M. and Murrieta-Ruiz, V. and Morocho-Alburqueque, N. and Caira-Chuquineyra, B. and Fernandez-Guzman, D. and Ccami-Bernal, F. and Quispe-Vicuña, C. and Alarcon-Parra, M. and Pinedo-Soria, A. and Alave, J.	https://www.scopus.com/inward/record.uri?eid=2-s2.0-85146764014&doi=10.3390%2fvaccines11010167&partnerID=40&md5=869baceac98bf49037885c301d421d6d	10.3390/vaccines11010167
EndNote-73	Level of Knowledge Regarding Mpox among Peruvian Physicians during the 2022 Outbreak: A Cross-Sectional Study	2023	Vaccines (Basel)	Gonzales-Zamora, J. A. and Soriano-Moreno, D. R. and Soriano-Moreno, A. N. and Ponce-Rosas, L. and Sangster-Carrasco, L. and De-Los-Rios-Pinto, A. and Benito-Vargas, R. M. and Murrieta-Ruiz, V. and Morocho-Alburqueque, N. and Caira-Chuquineyra, B. and Fernandez-Guzman, D. and Ccami-Bernal, F. and Quispe-Vicuц╠a, C. and Alarcon-Parra, M. and Pinedo-Soria, A. and Alave, J.		10.3390/vaccines11010167
EndNote-74	Detection of Cetacean Poxvirus in Peruvian Common Bottlenose Dolphins (Tursiops truncatus) Using a Pan-Poxvirus PCR	2022	Viruses	Luciani, L. and Piorkowski, G. and De Lamballerie, X. and Van Waerebeek, K. and Van Bressem, M. F.		10.3390/v14091850
EndNote-75	Epidemiologic characteristics and clinical features of patients with monkeypox virus infection from a hospital in Peru between July and September 2022	2023	INTERNATIONAL JOURNAL OF INFECTIOUS DISEASES	Maldonado, M. S. and Lucchetti, A. J. and Pacheco, R. A. P. and Cevallos, L. C. M. and Saavedra, E. U. Z. and Zapata, L. R. P. and Huayta, F. A. L. and Prado, E. D. M.		10.1016/j.ijid.2023.01.045
EndNote-76	Adaptation and Validation of a Monkeypox Concern Instrument in Peruvian Adults	2022	SUSTAINABILITY	Mamani-Benito, O. and Esteban, R. F. C. and Fernández, J. P. and Tarqui, E. E. A. and Mejia, C. R. and Alvarez-Risco, A. and Del-Aguila-Arcentales, S. and Yáñez, J. A.		10.3390/su141912354
EndNote-77	Bioinformatics-based screening tool identifies a wide variety of human and zoonotic viruses in Trujillo-Peru wastewater	2024	One Health	Miyani, Brijen and Li, Yabing and Guzman, Heidy Peidro and Briceno, Ruben Kenny and Vieyra, Sabrina and Hinojosa, Rene and Xagoraraki, Irene	https://www.sciencedirect.com/science/article/pii/S235277142400082X	https://doi.org/10.1016/j.onehlt.2024.100756
EndNote-78	Elucidating the evolution of monkeypox virus genomes through phylo-geo-network and haplogroup analysis	2024	Journal of Genetic Engineering and Biotechnology	Nasrin, Taslima and Samim Hassan, Md and Iqbal, Muzaffar and Yousif, Amar and Hoque, Mehboob and Ali, Nemat and Ali, Safdar	https://www.sciencedirect.com/science/article/pii/S1687157X23015172	https://doi.org/10.1016/j.jgeb.2023.100346
EndNote-79	Características de los primeros casos reportados como sospechosos de Monkeypox en el Perú	2022	An. Fac. Med. (Perú)	Pampa-Espinoza, Luis and Meza, Kely and Vargas-Huapaya, María and Borgoño, Natalia and Martínez-Paredes, Carlos and Padilla-Rojas, Carlos and Lope Pari, Pricila and Cabezudo-Pillpe, Néstor and Donaires-Toscano, Luis and Bravo-Puccio, Francisco and Solari, Lely	http://www.scielo.org.pe/scielo.php?script=sci_arttext&pid=S1025-55832022000300228	10.15381/anales.v83i3.23220
EndNote-80	Monkeypox Outbreak in Peru	2023	Medicina (Lithuania)	Ramírez-Soto, M. C.	https://www.scopus.com/inward/record.uri?eid=2-s2.0-85163785220&doi=10.3390%2fmedicina59061096&partnerID=40&md5=cda47d0ca9f2d2f99a16110aeb4ed819	10.3390/medicina59061096
EndNote-81	Monkeypox Outbreak in Peru	2023	Medicina (Kaunas)	Ramц╜rez-Soto, M. C.		10.3390/medicina59061096
EndNote-82	Epidemiological and clinical characteristics of monkeypox among people with and without HIV in Peru: a national observational study	2024	J Infect Public Health	Ramц╜rez-Soto, M. C. and Arroyo-Hernц║ndez, H.		10.1016/j.jiph.2024.102494
EndNote-83	Características epidemiológicas y clínicas de mpox: estudio retrospectivo en Lima, Perú	2024	Horizonte Médico (Lima)	Reaño Tovar, Fernando Manuel and Bendezú Chacaltana, Alejandra	http://www.scielo.org.pe/scielo.php?script=sci_arttext&pid=S1727-558X2024000200011&lang=pt	10.24265/horizmed.2024.v24n2.11
EndNote-84	Epidemiologic characteristics and clinical features of patients with monkeypox virus infection from a hospital in Peru between July and September 2022	2023	International Journal of Infectious Diseases	Sihuincha Maldonado, Moisés and Lucchetti, Aldo Javier and Paredes Pacheco, Raisa Alessandra and Martínez Cevallos, Leonel Christian and Zumaeta Saavedra, Enrique Uless and Ponce Zapata, Lourdes Renatta and Lizarbe Huayta, Fernando Alonso and Matos Prado, Eduardo Demetrio	https://www.sciencedirect.com/science/article/pii/S1201971223000462	https://doi.org/10.1016/j.ijid.2023.01.045
EndNote-85	Epidemiologic characteristics and clinical features of patients with monkeypox virus infection from a hospital in Peru between July and September 2022	2023	Int J Infect Dis	Sihuincha Maldonado, M. and Lucchetti, A. J. and Paredes Pacheco, R. A. and Martц╜nez Cevallos, L. C. and Zumaeta Saavedra, E. U. and Ponce Zapata, L. R. and Lizarbe Huayta, F. A. and Matos Prado, E. D.		10.1016/j.ijid.2023.01.045
EndNote-86	Monkeypox and Peru´s eternal unpredictability	2022	Rev Peru Med Exp Salud Publica	Solari, Lely	https://dx.doi.org/10.17843/rpmesp.2022.393.12203	10.17843/rpmesp.2022.393.12203
EndNote-87	Viruela del mono y la eterna impredictibilidad en el Perú	2022	Rev. peru. med. exp. salud publica	Solari Zerpa, Lely del Rosario	http://www.scielosp.org/scielo.php?script=sci_arttext&pid=S1726-46342022000300264	10.17843/rpmesp.2022.393.12203
EndNote-88	Atypical perianal and buttocks epidermal-dermal necrosis in Human Monkeypox. Histopathological study of the lesion in Peru	2023	Anales de la Facultad de Medicina	Terry Castellano, L. E. and Gonzáles, V. D. and Terry Ulloa, L. S. J.	https://www.scopus.com/inward/record.uri?eid=2-s2.0-85185189396&doi=10.15381%2fanales.v84i3.25704&partnerID=40&md5=c5b6078281e5d336659bcd2071fb0760	10.15381/anales.v84i3.25704
EndNote-89	Validity and Reliability of the Knowledge, Attitudes and Practices Instrument Regarding Monkey Pox in Peru	2023	Risk Manag Healthc Policy	Yupari-Azabache, I. L. and Dц╜az-Ortega, J. L. and Bardales-Aguirre, L. B. and Barros-Sevillano, S. and Paredes-Dц╜az, S. E.		10.2147/rmhp.S420330
EndNote-90	Perceptions and Intention to Get Vaccinated against Mpox among the LGBTIQ+ Community during the 2022 Outbreak: A Cross-Sectional Study in Peru	2023	Vaccines	Araoz-Salinas, J. M. and Ortiz-Saavedra, B. and Ponce-Rosas, L. and Soriano-Moreno, D. R. and Soriano-Moreno, A. N. and Alave, J. and Gonzales-Zamora, J. A.	https://www.scopus.com/inward/record.uri?eid=2-s2.0-85160315160&doi=10.3390%2fvaccines11051008&partnerID=40&md5=d37dc6d19c7d5198cf85fad2abf7e61d	10.3390/vaccines11051008
EndNote-91	Características clínicas y epidemiológicas de la viruela del mono en una serie de casos tratados en un establecimiento de salud del Perú	2023	Anales de la Facultad de Medicina	Briceño, Mónica	http://www.scielo.org.pe/scielo.php?script=sci_arttext&pid=S1025-55832023000200192&lang=pt	10.15381/anales.v84i2.24553
EndNote-92	Emergence of monkeypox virus in central Argentina: Epidemiological features and first complete genome sequences in the country	2024	Revista Argentina de Microbiología	Castro, Gonzalo M. and Sicilia, Paola E. and Willington, Ana and López, Laura and Poklepovich, Tomás and Campos, Josefina and Barbás, María G.	https://www.sciencedirect.com/science/article/pii/S0325754124000774	https://doi.org/10.1016/j.ram.2024.05.003
EndNote-93	Intention to receive the monkeypox vaccine and its psychological and sociodemographic predictors: a cross-sectional survey in the general population of Peru	2023	Psicologia: Reflexao e Critica	Caycho-Rodríguez, T. and Valencia, P. D. and Ventura-León, J. and Carbajal-León, C. and Vilca, L. W. and Gallegos, M. and Reyes-Bossio, M. and Noe-Grijalva, M. and Delgado-Campusano, M. and del Carpio Toia, Á M. and Torales, J. and Barria-Asenjo, N. A.	https://www.scopus.com/inward/record.uri?eid=2-s2.0-85179976323&doi=10.1186%2fs41155-023-00281-z&partnerID=40&md5=02e2e41cb590d8dee89ff86af8112eaa	10.1186/s41155-023-00281-z
EndNote-94	Epidemiological and clinical characteristics of monkeypox among people with and without HIV in Peru: a national observational study	2024	J Infect Public Health	Ramц╜rez-Soto, M. C. and Arroyo-Hernц║ndez, H.		10.1016/j.jiph.2024.102494
EndNote-95	Características epidemiológicas y clínicas de mpox: estudio retrospectivo en Lima, Perú	2024	Horizonte Médico (Lima)	Reaño Tovar, Fernando Manuel and Bendezú Chacaltana, Alejandra	http://www.scielo.org.pe/scielo.php?script=sci_arttext&pid=S1727-558X2024000200011&lang=pt	10.24265/horizmed.2024.v24n2.11
EndNote-96	Epidemiologic characteristics and clinical features of patients with monkeypox virus infection from a hospital in Peru between July and September 2022	2023	International Journal of Infectious Diseases	Sihuincha Maldonado, Moisés and Lucchetti, Aldo Javier and Paredes Pacheco, Raisa Alessandra and Martínez Cevallos, Leonel Christian and Zumaeta Saavedra, Enrique Uless and Ponce Zapata, Lourdes Renatta and Lizarbe Huayta, Fernando Alonso and Matos Prado, Eduardo Demetrio	https://www.sciencedirect.com/science/article/pii/S1201971223000462	https://doi.org/10.1016/j.ijid.2023.01.045
EndNote-97	Epidemiologic characteristics and clinical features of patients with monkeypox virus infection from a hospital in Peru between July and September 2022	2023	Int J Infect Dis	Sihuincha Maldonado, M. and Lucchetti, A. J. and Paredes Pacheco, R. A. and Martц╜nez Cevallos, L. C. and Zumaeta Saavedra, E. U. and Ponce Zapata, L. R. and Lizarbe Huayta, F. A. and Matos Prado, E. D.		10.1016/j.ijid.2023.01.045
EndNote-98	Monkeypox and Peru´s eternal unpredictability	2022	Rev Peru Med Exp Salud Publica	Solari, Lely	https://dx.doi.org/10.17843/rpmesp.2022.393.12203	10.17843/rpmesp.2022.393.12203
EndNote-99	Intention to receive the monkeypox vaccine and its psychological and sociodemographic predictors: a cross-sectional survey in the general population of Peru	2023	PSICOLOGIA-REFLEXAO E CRITICA	Caycho-Rodríguez, T. and Valencia, P. D. and Ventura-León, J. and Carbajal-León, C. and Vilca, L. W. and Gallegos, M. and Reyes-Bossio, M. and Noe-Grijalva, M. and Delgado-Campusano, M. and Toia, A. M. D. and Torales, J. and Barria-Asenjo, N. A.		10.1186/s41155-023-00281-z
EndNote-100	Relationship Between Fear of Monkeypox and Intention to be Vaccinated Against Monkeypox in a Peruvian Sample. The Mediating Role of Conspiracy Beliefs About Monkeypox	2023	Eval Health Prof	Caycho-Rodrц╜guez, T. and Tomц║s, J. M. and Vilca, L. W. and Carbajal-LeцЁn, C. and Gallegos, M. and Reyes-Bossio, M. and Orц╘-Kovacs, N. and Muц╠oz-Del-Carpio-Toia, ц│ and Torales, J. and Barria-Asenjo, N. A. and Garcia-Cadena, C. H.		10.1177/01632787231180195
EndNote-101	Relationship Between Fear of Monkeypox and Intention to be Vaccinated Against Monkeypox in a Peruvian Sample. The Mediating Role of Conspiracy Beliefs About Monkeypox	2023	Evaluation & the Health Professions		https://app.dimensions.ai/details/publication/pub.1158460526	10.1177/01632787231180195
EndNote-102	Level of Knowledge Regarding Mpox among Peruvian Physicians during the 2022 Outbreak: A Cross-Sectional Study	2023	Vaccines		https://app.dimensions.ai/details/publication/pub.1154530065 https://www.mdpi.com/2076-393X/11/1/167/pdf?version=1673845055	10.3390/vaccines11010167
EndNote-103	Perceptions and Intention to Get Vaccinated against Mpox among the LGBTIQ+ Community during the 2022 Outbreak: A Cross-Sectional Study in Peru	2023	Vaccines		https://app.dimensions.ai/details/publication/pub.1158267364 https://www.mdpi.com/2076-393X/11/5/1008/pdf?version=1685087057	10.3390/vaccines11051008
EndNote-104	Monkeypox Outbreak in Peru: Reflections after the COVID-19 Pandemic	2023	Preprints.org		https://app.dimensions.ai/details/publication/pub.1157924806 https://www.mdpi.com/1648-9144/59/6/1096/pdf?version=1686105634	10.20944/preprints202305.0558.v1
EndNote-105	Perceptions and Intention to Get Vaccinated against Mpox among the LGBTIQ+ Community during the 2022 Outbreak: A Cross-Sectional Study in Peru	2023	Vaccines		https://app.dimensions.ai/details/publication/pub.1158267364 https://www.mdpi.com/2076-393X/11/5/1008/pdf?version=1685087057	10.3390/vaccines11051008
EndNote-106	Monkeypox Outbreak in Peru: Reflections after the COVID-19 Pandemic	2023	Preprints.org		https://app.dimensions.ai/details/publication/pub.1157924806 https://www.mdpi.com/1648-9144/59/6/1096/pdf?version=1686105634	10.20944/preprints202305.0558.v1
EndNote-107	Atypical perianal and buttocks epidermal-dermal necrosis in Human Monkeypox. Histopathological study of the lesion in Peru	2023	Anales de la Facultad de Medicina		https://app.dimensions.ai/details/publication/pub.1168130491 https://revistasinvestigacion.unmsm.edu.pe/index.php/anales/article/download/25704/20027	10.15381/anales.v84i3.25704
EndNote-108	Epidemiological findings and estimates of the instantaneous reproduction number and control strategies of the first Mpox outbreak in Latin America	2023	medRxiv		https://app.dimensions.ai/details/publication/pub.1164158346 https://doi.org/10.1016/j.tmaid.2024.102701	10.1101/2023.09.15.23295629
EndNote-109	Epidemiological and clinical characteristics of monkeypox among people with and without HIV in Peru: a national observational study	2024	Journal of Infection and Public Health		https://app.dimensions.ai/details/publication/pub.1173702665 https://doi.org/10.1016/j.jiph.2024.102494	10.1016/j.jiph.2024.102494
EndNote-110	Facing Mpox (Former Monkeypox) in Latin America: The Example of Peru and Its Vulnerable Healthcare System	2023	Vaccines	Al-kassab-Córdova, A. and Ulloque-Badaracco, J. R. and Benites-Zapata, V. A. and Sah, R. and Rodriguez-Morales, A. J.	https://www.scopus.com/inward/record.uri?eid=2-s2.0-85146745355&doi=10.3390%2fvaccines11010010&partnerID=40&md5=e53a709e7526be63f580946142651e27	10.3390/vaccines11010010
EndNote-111	Intention to receive the monkeypox vaccine and its psychological and sociodemographic predictors: a cross-sectional survey in the general population of Peru	2023	Psicologia: Reflexão e Crítica		https://app.dimensions.ai/details/publication/pub.1167117147 https://prc.springeropen.com/counter/pdf/10.1186/s41155-023-00281-z	10.1186/s41155-023-00281-z
EndNote-112	Relationship Between Fear of Monkeypox and Intention to be Vaccinated Against Monkeypox in a Peruvian Sample. The Mediating Role of Conspiracy Beliefs About Monkeypox	2023	Evaluation & the Health Professions		https://app.dimensions.ai/details/publication/pub.1158460526	10.1177/01632787231180195
EndNote-113	Level of Knowledge Regarding Mpox among Peruvian Physicians during the 2022 Outbreak: A Cross-Sectional Study	2023	Vaccines		https://app.dimensions.ai/details/publication/pub.1154530065 https://www.mdpi.com/2076-393X/11/1/167/pdf?version=1673845055	10.3390/vaccines11010167
EndNote-114	Perceptions and Intention to Get Vaccinated against Mpox among the LGBTIQ+ Community during the 2022 Outbreak: A Cross-Sectional Study in Peru	2023	Vaccines		https://app.dimensions.ai/details/publication/pub.1158267364 https://www.mdpi.com/2076-393X/11/5/1008/pdf?version=1685087057	10.3390/vaccines11051008
EndNote-115	Monkeypox Outbreak in Peru: Reflections after the COVID-19 Pandemic	2023	Preprints.org		https://app.dimensions.ai/details/publication/pub.1157924806 https://www.mdpi.com/1648-9144/59/6/1096/pdf?version=1686105634	10.20944/preprints202305.0558.v1
EndNote-116	Atypical perianal and buttocks epidermal-dermal necrosis in Human Monkeypox. Histopathological study of the lesion in Peru	2023	Anales de la Facultad de Medicina		https://app.dimensions.ai/details/publication/pub.1168130491 https://revistasinvestigacion.unmsm.edu.pe/index.php/anales/article/download/25704/20027	10.15381/anales.v84i3.25704
EndNote-117	Epidemiological findings and estimates of the instantaneous reproduction number and control strategies of the first Mpox outbreak in Latin America	2023	medRxiv		https://app.dimensions.ai/details/publication/pub.1164158346 https://doi.org/10.1016/j.tmaid.2024.102701	10.1101/2023.09.15.23295629
EndNote-118	Epidemiological and clinical characteristics of monkeypox among people with and without HIV in Peru: a national observational study	2024	Journal of Infection and Public Health		https://app.dimensions.ai/details/publication/pub.1173702665 https://doi.org/10.1016/j.jiph.2024.102494	10.1016/j.jiph.2024.102494
EndNote-119	Facing Mpox (Former Monkeypox) in Latin America: The Example of Peru and Its Vulnerable Healthcare System	2023	Vaccines	Al-kassab-Córdova, A. and Ulloque-Badaracco, J. R. and Benites-Zapata, V. A. and Sah, R. and Rodriguez-Morales, A. J.	https://www.scopus.com/inward/record.uri?eid=2-s2.0-85146745355&doi=10.3390%2fvaccines11010010&partnerID=40&md5=e53a709e7526be63f580946142651e27	10.3390/vaccines11010010
EndNote-120	Facing Mpox (Former Monkeypox) in Latin America: The Example of Peru and Its Vulnerable Healthcare System	2022	Vaccines (Basel)	Al-Kassab-CцЁrdova, A. and Ulloque-Badaracco, J. R. and Benites-Zapata, V. A. and Sah, R. and Rodriguez-Morales, A. J.		10.3390/vaccines11010010
EndNote-121	Perceptions and Intention to Get Vaccinated against Mpox among the LGBTIQ+ Community during the 2022 Outbreak: A Cross-Sectional Study in Peru	2023	Vaccines	Araoz-Salinas, J. M. and Ortiz-Saavedra, B. and Ponce-Rosas, L. and Soriano-Moreno, D. R. and Soriano-Moreno, A. N. and Alave, J. and Gonzales-Zamora, J. A.	https://www.scopus.com/inward/record.uri?eid=2-s2.0-85160315160&doi=10.3390%2fvaccines11051008&partnerID=40&md5=d37dc6d19c7d5198cf85fad2abf7e61d	10.3390/vaccines11051008
EndNote-122	Características clínicas y epidemiológicas de la viruela del mono en una serie de casos tratados en un establecimiento de salud del Perú	2023	Anales de la Facultad de Medicina	Briceño, Mónica	http://www.scielo.org.pe/scielo.php?script=sci_arttext&pid=S1025-55832023000200192&lang=pt	10.15381/anales.v84i2.24553
EndNote-123	Emergence of monkeypox virus in central Argentina: Epidemiological features and first complete genome sequences in the country	2024	Revista Argentina de Microbiología	Castro, Gonzalo M. and Sicilia, Paola E. and Willington, Ana and López, Laura and Poklepovich, Tomás and Campos, Josefina and Barbás, María G.	https://www.sciencedirect.com/science/article/pii/S0325754124000774	https://doi.org/10.1016/j.ram.2024.05.003
EndNote-124	Intention to receive the monkeypox vaccine and its psychological and sociodemographic predictors: a cross-sectional survey in the general population of Peru	2023	Psicologia: Reflexao e Critica	Caycho-Rodríguez, T. and Valencia, P. D. and Ventura-León, J. and Carbajal-León, C. and Vilca, L. W. and Gallegos, M. and Reyes-Bossio, M. and Noe-Grijalva, M. and Delgado-Campusano, M. and del Carpio Toia, Á M. and Torales, J. and Barria-Asenjo, N. A.	https://www.scopus.com/inward/record.uri?eid=2-s2.0-85179976323&doi=10.1186%2fs41155-023-00281-z&partnerID=40&md5=02e2e41cb590d8dee89ff86af8112eaa	10.1186/s41155-023-00281-z
EndNote-125	Intention to receive the monkeypox vaccine and its psychological and sociodemographic predictors: a cross-sectional survey in the general population of Peru	2023	PSICOLOGIA-REFLEXAO E CRITICA	Caycho-Rodríguez, T. and Valencia, P. D. and Ventura-León, J. and Carbajal-León, C. and Vilca, L. W. and Gallegos, M. and Reyes-Bossio, M. and Noe-Grijalva, M. and Delgado-Campusano, M. and Toia, A. M. D. and Torales, J. and Barria-Asenjo, N. A.		10.1186/s41155-023-00281-z
EndNote-126	Relationship Between Fear of Monkeypox and Intention to be Vaccinated Against Monkeypox in a Peruvian Sample. The Mediating Role of Conspiracy Beliefs About Monkeypox	2023	Eval Health Prof	Caycho-Rodrц╜guez, T. and Tomц║s, J. M. and Vilca, L. W. and Carbajal-LeцЁn, C. and Gallegos, M. and Reyes-Bossio, M. and Orц╘-Kovacs, N. and Muц╠oz-Del-Carpio-Toia, ц│ and Torales, J. and Barria-Asenjo, N. A. and Garcia-Cadena, C. H.		10.1177/01632787231180195
EndNote-127	Intention to receive the monkeypox vaccine and its psychological and sociodemographic predictors: a cross-sectional survey in the general population of Peru	2023	Psicol Reflex Crit	Caycho-Rodrц╜guez, T. and Valencia, P. D. and Ventura-LeцЁn, J. and Carbajal-LeцЁn, C. and Vilca, L. W. and Gallegos, M. and Reyes-Bossio, M. and Noe-Grijalva, M. and Delgado-Campusano, M. and Del Carpio Toia ц│, M. and Torales, J. and Barria-Asenjo, N. A.		10.1186/s41155-023-00281-z
EndNote-128	The Monkeypox Fear Scale: development and initial validation in a Peruvian sample	2022	BMC Psychol	Caycho-Rodrц╜guez, T. and Vilca, L. W. and Carbajal-LeцЁn, C. and Gallegos, M. and Reyes-Bossio, M. and Noe-Grijalva, M. and Delgado-Campusano, M. and Muц╠oz-Del-Carpio-Toia, ц│		10.1186/s40359-022-00997-0
EndNote-129	Epidemiological findings, estimates of the instantaneous reproduction number, and control strategies of the first Mpox outbreak in Latin America	2024	Travel Medicine and Infectious Disease	Díaz-Brochero, Cándida and Cucunubá, Zulma M.	https://www.sciencedirect.com/science/article/pii/S1477893924000152	https://doi.org/10.1016/j.tmaid.2024.102701
EndNote-130	Level of Knowledge regarding Monkeypox among Peruvian Physicians during the 2022 Outbreak: A Cross-Sectional Study	2022	ResearchSquare	Gonzales-Zamora, J. and Soriano-Moreno, D. and Soriano-Moreno, A. and Ponce-Rosas, L. and Sangster-Carrasco, L. and De-Los-Rios-Pinto, A. and Benito-Vargas, R. and Murrieta-Ruiz, V. and Morocho-Alburqueque, N. and Caira-Chuquineyra, B. and Fernandez-Guzman, D. and Ccami-Bernal, F. and Quispe-Vicuña, C. and Alarcon-Parra, M. and Pinedo-Soria, A. and Alave, J.	http://www.epistemonikos.org/documents/b717974cc1e86f7df4ca4bd4b34e4d9b45a30a24	10.21203/rs.3.rs-2156493/v1
EndNote-131	Level of Knowledge Regarding Mpox among Peruvian Physicians during the 2022 Outbreak: A Cross-Sectional Study	2023	VACCINES	Gonzales-Zamora, J. A. and Soriano-Moreno, D. R. and Soriano-Moreno, A. N. and Ponce-Rosas, L. and Sangster-Carrasco, L. and De-Los-Rios-Pinto, A. and Benito-Vargas, R. M. and Murrieta-Ruiz, V. and Morocho-Alburqueque, N. and Caira-Chuquineyra, B. and Fernandez-Guzman, D. and Ccami-Bernal, F. and Quispe-Vicuna, C. and Alarcon-Parra, M. and Pinedo-Soria, A. and Alave, J.		10.3390/vaccines11010167
EndNote-132	Transmisión intradomiciliaria de la viruela del simio	2024	Horiz Med	Nilo Bonifacio Morales, Yuriko Yui Gómez, Julio César Luque Espino, Arturo Pareja Cruz	https://www.horizontemedico.usmp.edu.pe/index.php/horizontemed/article/view/2607	10.24265/horizmed.2024.v24n3.15
EndNote-133	Level of Knowledge Regarding Mpox among Peruvian Physicians during the 2022 Outbreak: A Cross-Sectional Study	2023	Vaccines (Basel)	Gonzales-Zamora, J. A. and Soriano-Moreno, D. R. and Soriano-Moreno, A. N. and Ponce-Rosas, L. and Sangster-Carrasco, L. and De-Los-Rios-Pinto, A. and Benito-Vargas, R. M. and Murrieta-Ruiz, V. and Morocho-Alburqueque, N. and Caira-Chuquineyra, B. and Fernandez-Guzman, D. and Ccami-Bernal, F. and Quispe-Vicuц╠a, C. and Alarcon-Parra, M. and Pinedo-Soria, A. and Alave, J.		10.3390/vaccines11010167
EndNote-134	Detection of Cetacean Poxvirus in Peruvian Common Bottlenose Dolphins (Tursiops truncatus) Using a Pan-Poxvirus PCR	2022	Viruses	Luciani, L. and Piorkowski, G. and De Lamballerie, X. and Van Waerebeek, K. and Van Bressem, M. F.		10.3390/v14091850
EndNote-135	Epidemiologic characteristics and clinical features of patients with monkeypox virus infection from a hospital in Peru between July and September 2022	2023	INTERNATIONAL JOURNAL OF INFECTIOUS DISEASES	Maldonado, M. S. and Lucchetti, A. J. and Pacheco, R. A. P. and Cevallos, L. C. M. and Saavedra, E. U. Z. and Zapata, L. R. P. and Huayta, F. A. L. and Prado, E. D. M.		10.1016/j.ijid.2023.01.045
EndNote-136	Adaptation and Validation of a Monkeypox Concern Instrument in Peruvian Adults	2022	SUSTAINABILITY	Mamani-Benito, O. and Esteban, R. F. C. and Fernández, J. P. and Tarqui, E. E. A. and Mejia, C. R. and Alvarez-Risco, A. and Del-Aguila-Arcentales, S. and Yáñez, J. A.		10.3390/su141912354
EndNote-137	Bioinformatics-based screening tool identifies a wide variety of human and zoonotic viruses in Trujillo-Peru wastewater	2024	One Health	Miyani, Brijen and Li, Yabing and Guzman, Heidy Peidro and Briceno, Ruben Kenny and Vieyra, Sabrina and Hinojosa, Rene and Xagoraraki, Irene	https://www.sciencedirect.com/science/article/pii/S235277142400082X	https://doi.org/10.1016/j.onehlt.2024.100756
EndNote-138	Elucidating the evolution of monkeypox virus genomes through phylo-geo-network and haplogroup analysis	2024	Journal of Genetic Engineering and Biotechnology	Nasrin, Taslima and Samim Hassan, Md and Iqbal, Muzaffar and Yousif, Amar and Hoque, Mehboob and Ali, Nemat and Ali, Safdar	https://www.sciencedirect.com/science/article/pii/S1687157X23015172	https://doi.org/10.1016/j.jgeb.2023.100346
EndNote-139	Características de los primeros casos reportados como sospechosos de Monkeypox en el Perú	2022	An. Fac. Med. (Perú)	Pampa-Espinoza, Luis and Meza, Kely and Vargas-Huapaya, María and Borgoño, Natalia and Martínez-Paredes, Carlos and Padilla-Rojas, Carlos and Lope Pari, Pricila and Cabezudo-Pillpe, Néstor and Donaires-Toscano, Luis and Bravo-Puccio, Francisco and Solari, Lely	http://www.scielo.org.pe/scielo.php?script=sci_arttext&pid=S1025-55832022000300228	10.15381/anales.v83i3.23220
EndNote-140	Monkeypox Outbreak in Peru	2023	Medicina (Lithuania)	Ramírez-Soto, M. C.	https://www.scopus.com/inward/record.uri?eid=2-s2.0-85163785220&doi=10.3390%2fmedicina59061096&partnerID=40&md5=cda47d0ca9f2d2f99a16110aeb4ed819	10.3390/medicina59061096
EndNote-141	Monkeypox Outbreak in Peru	2023	Medicina (Kaunas)	Ramц╜rez-Soto, M. C.		10.3390/medicina59061096
EndNote-142	Epidemiological and clinical characteristics of monkeypox among people with and without HIV in Peru: a national observational study	2024	J Infect Public Health	Ramц╜rez-Soto, M. C. and Arroyo-Hernц║ndez, H.		10.1016/j.jiph.2024.102494
EndNote-143	Características epidemiológicas y clínicas de mpox: estudio retrospectivo en Lima, Perú	2024	Horizonte Médico (Lima)	Reaño Tovar, Fernando Manuel and Bendezú Chacaltana, Alejandra	http://www.scielo.org.pe/scielo.php?script=sci_arttext&pid=S1727-558X2024000200011&lang=pt	10.24265/horizmed.2024.v24n2.11
EndNote-144	Epidemiologic characteristics and clinical features of patients with monkeypox virus infection from a hospital in Peru between July and September 2022	2023	International Journal of Infectious Diseases	Sihuincha Maldonado, Moisés and Lucchetti, Aldo Javier and Paredes Pacheco, Raisa Alessandra and Martínez Cevallos, Leonel Christian and Zumaeta Saavedra, Enrique Uless and Ponce Zapata, Lourdes Renatta and Lizarbe Huayta, Fernando Alonso and Matos Prado, Eduardo Demetrio	https://www.sciencedirect.com/science/article/pii/S1201971223000462	https://doi.org/10.1016/j.ijid.2023.01.045
EndNote-145	Epidemiologic characteristics and clinical features of patients with monkeypox virus infection from a hospital in Peru between July and September 2022	2023	Int J Infect Dis	Sihuincha Maldonado, M. and Lucchetti, A. J. and Paredes Pacheco, R. A. and Martц╜nez Cevallos, L. C. and Zumaeta Saavedra, E. U. and Ponce Zapata, L. R. and Lizarbe Huayta, F. A. and Matos Prado, E. D.		10.1016/j.ijid.2023.01.045
EndNote-146	Monkeypox and Peru´s eternal unpredictability	2022	Rev Peru Med Exp Salud Publica	Solari, Lely	https://dx.doi.org/10.17843/rpmesp.2022.393.12203	10.17843/rpmesp.2022.393.12203
EndNote-147	Monkeypox in a patient with HIV: case report	2023	Rev Peru Med Exp Salud Pública	Lacato AOF, Mérida NAC, Samper DM, Padilla DSO, Melendres DV, Santivañez JCA	https://doi.org/10.17843/rpmesp.2023.402.12344	10.17843/rpmesp.2023.402.12344
EndNote-148	Atypical perianal and buttocks epidermal-dermal necrosis in Human Monkeypox. Histopathological study of the lesion in Peru	2023	Anales de la Facultad de Medicina	Terry Castellano, L. E. and Gonzáles, V. D. and Terry Ulloa, L. S. J.	https://www.scopus.com/inward/record.uri?eid=2-s2.0-85185189396&doi=10.15381%2fanales.v84i3.25704&partnerID=40&md5=c5b6078281e5d336659bcd2071fb0760	10.15381/anales.v84i3.25704
EndNote-149	Validity and Reliability of the Knowledge, Attitudes and Practices Instrument Regarding Monkey Pox in Peru	2023	Risk Manag Healthc Policy	Yupari-Azabache, I. L. and Dц╜az-Ortega, J. L. and Bardales-Aguirre, L. B. and Barros-Sevillano, S. and Paredes-Dц╜az, S. E.		10.2147/rmhp.S420330
EndNote-150	Perceptions and Intention to Get Vaccinated against Mpox among the LGBTIQ+ Community during the 2022 Outbreak: A Cross-Sectional Study in Peru	2023	Vaccines	Araoz-Salinas, J. M. and Ortiz-Saavedra, B. and Ponce-Rosas, L. and Soriano-Moreno, D. R. and Soriano-Moreno, A. N. and Alave, J. and Gonzales-Zamora, J. A.	https://www.scopus.com/inward/record.uri?eid=2-s2.0-85160315160&doi=10.3390%2fvaccines11051008&partnerID=40&md5=d37dc6d19c7d5198cf85fad2abf7e61d	10.3390/vaccines11051008

## Sheet: Duplicates (n=103)
key	title	year	journal	authors	url	doi	Reason for Exclusion
EndNote-01	The Monkeypox Fear Scale: development and initial validation in a Peruvian sample	2022	BMC Psychology		https://app.dimensions.ai/details/publication/pub.1153157649 https://bmcpsychology.biomedcentral.com/counter/pdf/10.1186/s40359-022-00997-0	10.1186/s40359-022-00997-0	Duplication detected via EndNote software version X9
EndNote-02	Facing Mpox (Former Monkeypox) in Latin America: The Example of Peru and Its Vulnerable Healthcare System	2022	Vaccines		https://app.dimensions.ai/details/publication/pub.1153889793 https://www.mdpi.com/2076-393X/11/1/10/pdf?version=1672211168	10.3390/vaccines11010010	Duplication detected via EndNote software version X9
EndNote-03	Adaptation and Validation of a Monkeypox Concern Instrument in Peruvian Adults	2022	Sustainability		https://app.dimensions.ai/details/publication/pub.1151469911 https://www.mdpi.com/2071-1050/14/19/12354/pdf?version=1664413193	10.3390/su141912354	Duplication detected via EndNote software version X9
EndNote-04	Intention to receive the monkeypox vaccine and its psychological and sociodemographic predictors: a cross-sectional survey in the general population of Peru	2023	Psicologia: Reflexão e Crítica		https://app.dimensions.ai/details/publication/pub.1167117147 https://prc.springeropen.com/counter/pdf/10.1186/s41155-023-00281-z	10.1186/s41155-023-00281-z	Duplication detected via EndNote software version X9
EndNote-05	Relationship Between Fear of Monkeypox and Intention to be Vaccinated Against Monkeypox in a Peruvian Sample. The Mediating Role of Conspiracy Beliefs About Monkeypox	2023	Evaluation & the Health Professions		https://app.dimensions.ai/details/publication/pub.1158460526	10.1177/01632787231180195	Duplication detected via EndNote software version X9
EndNote-06	Level of Knowledge Regarding Mpox among Peruvian Physicians during the 2022 Outbreak: A Cross-Sectional Study	2023	Vaccines		https://app.dimensions.ai/details/publication/pub.1154530065 https://www.mdpi.com/2076-393X/11/1/167/pdf?version=1673845055	10.3390/vaccines11010167	Duplication detected via EndNote software version X9
EndNote-07	Perceptions and Intention to Get Vaccinated against Mpox among the LGBTIQ+ Community during the 2022 Outbreak: A Cross-Sectional Study in Peru	2023	Vaccines		https://app.dimensions.ai/details/publication/pub.1158267364 https://www.mdpi.com/2076-393X/11/5/1008/pdf?version=1685087057	10.3390/vaccines11051008	Duplication detected via EndNote software version X9
EndNote-08	Monkeypox Outbreak in Peru: Reflections after the COVID-19 Pandemic	2023	Preprints.org		https://app.dimensions.ai/details/publication/pub.1157924806 https://www.mdpi.com/1648-9144/59/6/1096/pdf?version=1686105634	10.20944/preprints202305.0558.v1	Duplication detected via EndNote software version X9
EndNote-09	Atypical perianal and buttocks epidermal-dermal necrosis in Human Monkeypox. Histopathological study of the lesion in Peru	2023	Anales de la Facultad de Medicina		https://app.dimensions.ai/details/publication/pub.1168130491 https://revistasinvestigacion.unmsm.edu.pe/index.php/anales/article/download/25704/20027	10.15381/anales.v84i3.25704	Duplication detected via EndNote software version X9
EndNote-10	Epidemiological findings and estimates of the instantaneous reproduction number and control strategies of the first Mpox outbreak in Latin America	2023	medRxiv		https://app.dimensions.ai/details/publication/pub.1164158346 https://doi.org/10.1016/j.tmaid.2024.102701	10.1101/2023.09.15.23295629	Duplication detected via EndNote software version X9
EndNote-11	Epidemiological and clinical characteristics of monkeypox among people with and without HIV in Peru: a national observational study	2024	Journal of Infection and Public Health		https://app.dimensions.ai/details/publication/pub.1173702665 https://doi.org/10.1016/j.jiph.2024.102494	10.1016/j.jiph.2024.102494	Duplication detected via EndNote software version X9
EndNote-12	Facing Mpox (Former Monkeypox) in Latin America: The Example of Peru and Its Vulnerable Healthcare System	2023	Vaccines	Al-kassab-Córdova, A. and Ulloque-Badaracco, J. R. and Benites-Zapata, V. A. and Sah, R. and Rodriguez-Morales, A. J.	https://www.scopus.com/inward/record.uri?eid=2-s2.0-85146745355&doi=10.3390%2fvaccines11010010&partnerID=40&md5=e53a709e7526be63f580946142651e27	10.3390/vaccines11010010	Duplication detected via EndNote software version X9
EndNote-13	Facing Mpox (Former Monkeypox) in Latin America: The Example of Peru and Its Vulnerable Healthcare System	2022	Vaccines (Basel)	Al-Kassab-CцЁrdova, A. and Ulloque-Badaracco, J. R. and Benites-Zapata, V. A. and Sah, R. and Rodriguez-Morales, A. J.		10.3390/vaccines11010010	Duplication detected via EndNote software version X9
EndNote-14	Perceptions and Intention to Get Vaccinated against Mpox among the LGBTIQ+ Community during the 2022 Outbreak: A Cross-Sectional Study in Peru	2023	Vaccines	Araoz-Salinas, J. M. and Ortiz-Saavedra, B. and Ponce-Rosas, L. and Soriano-Moreno, D. R. and Soriano-Moreno, A. N. and Alave, J. and Gonzales-Zamora, J. A.	https://www.scopus.com/inward/record.uri?eid=2-s2.0-85160315160&doi=10.3390%2fvaccines11051008&partnerID=40&md5=d37dc6d19c7d5198cf85fad2abf7e61d	10.3390/vaccines11051008	Duplication detected via EndNote software version X9
EndNote-15	Características clínicas y epidemiológicas de la viruela del mono en una serie de casos tratados en un establecimiento de salud del Perú	2023	Anales de la Facultad de Medicina	Briceño, Mónica	http://www.scielo.org.pe/scielo.php?script=sci_arttext&pid=S1025-55832023000200192&lang=pt	10.15381/anales.v84i2.24553	Duplication detected via EndNote software version X9
EndNote-16	Emergence of monkeypox virus in central Argentina: Epidemiological features and first complete genome sequences in the country	2024	Revista Argentina de Microbiología	Castro, Gonzalo M. and Sicilia, Paola E. and Willington, Ana and López, Laura and Poklepovich, Tomás and Campos, Josefina and Barbás, María G.	https://www.sciencedirect.com/science/article/pii/S0325754124000774	https://doi.org/10.1016/j.ram.2024.05.003	Duplication detected via EndNote software version X9
EndNote-17	Intention to receive the monkeypox vaccine and its psychological and sociodemographic predictors: a cross-sectional survey in the general population of Peru	2023	Psicologia: Reflexao e Critica	Caycho-Rodríguez, T. and Valencia, P. D. and Ventura-León, J. and Carbajal-León, C. and Vilca, L. W. and Gallegos, M. and Reyes-Bossio, M. and Noe-Grijalva, M. and Delgado-Campusano, M. and del Carpio Toia, Á M. and Torales, J. and Barria-Asenjo, N. A.	https://www.scopus.com/inward/record.uri?eid=2-s2.0-85179976323&doi=10.1186%2fs41155-023-00281-z&partnerID=40&md5=02e2e41cb590d8dee89ff86af8112eaa	10.1186/s41155-023-00281-z	Duplication detected via EndNote software version X9
EndNote-18	Intention to receive the monkeypox vaccine and its psychological and sociodemographic predictors: a cross-sectional survey in the general population of Peru	2023	PSICOLOGIA-REFLEXAO E CRITICA	Caycho-Rodríguez, T. and Valencia, P. D. and Ventura-León, J. and Carbajal-León, C. and Vilca, L. W. and Gallegos, M. and Reyes-Bossio, M. and Noe-Grijalva, M. and Delgado-Campusano, M. and Toia, A. M. D. and Torales, J. and Barria-Asenjo, N. A.		10.1186/s41155-023-00281-z	Duplication detected via EndNote software version X9
EndNote-19	Relationship Between Fear of Monkeypox and Intention to be Vaccinated Against Monkeypox in a Peruvian Sample. The Mediating Role of Conspiracy Beliefs About Monkeypox	2023	Eval Health Prof	Caycho-Rodrц╜guez, T. and Tomц║s, J. M. and Vilca, L. W. and Carbajal-LeцЁn, C. and Gallegos, M. and Reyes-Bossio, M. and Orц╘-Kovacs, N. and Muц╠oz-Del-Carpio-Toia, ц│ and Torales, J. and Barria-Asenjo, N. A. and Garcia-Cadena, C. H.		10.1177/01632787231180195	Duplication detected via EndNote software version X9
EndNote-20	Intention to receive the monkeypox vaccine and its psychological and sociodemographic predictors: a cross-sectional survey in the general population of Peru	2023	Psicol Reflex Crit	Caycho-Rodrц╜guez, T. and Valencia, P. D. and Ventura-LeцЁn, J. and Carbajal-LeцЁn, C. and Vilca, L. W. and Gallegos, M. and Reyes-Bossio, M. and Noe-Grijalva, M. and Delgado-Campusano, M. and Del Carpio Toia ц│, M. and Torales, J. and Barria-Asenjo, N. A.		10.1186/s41155-023-00281-z	Duplication detected via EndNote software version X9
EndNote-21	The Monkeypox Fear Scale: development and initial validation in a Peruvian sample	2022	BMC Psychol	Caycho-Rodrц╜guez, T. and Vilca, L. W. and Carbajal-LeцЁn, C. and Gallegos, M. and Reyes-Bossio, M. and Noe-Grijalva, M. and Delgado-Campusano, M. and Muц╠oz-Del-Carpio-Toia, ц│		10.1186/s40359-022-00997-0	Duplication detected via EndNote software version X9
EndNote-22	Epidemiological findings, estimates of the instantaneous reproduction number, and control strategies of the first Mpox outbreak in Latin America	2024	Travel Medicine and Infectious Disease	Díaz-Brochero, Cándida and Cucunubá, Zulma M.	https://www.sciencedirect.com/science/article/pii/S1477893924000152	https://doi.org/10.1016/j.tmaid.2024.102701	Duplication detected via EndNote software version X9
EndNote-23	Level of Knowledge regarding Monkeypox among Peruvian Physicians during the 2022 Outbreak: A Cross-Sectional Study	2022	ResearchSquare	Gonzales-Zamora, J. and Soriano-Moreno, D. and Soriano-Moreno, A. and Ponce-Rosas, L. and Sangster-Carrasco, L. and De-Los-Rios-Pinto, A. and Benito-Vargas, R. and Murrieta-Ruiz, V. and Morocho-Alburqueque, N. and Caira-Chuquineyra, B. and Fernandez-Guzman, D. and Ccami-Bernal, F. and Quispe-Vicuña, C. and Alarcon-Parra, M. and Pinedo-Soria, A. and Alave, J.	http://www.epistemonikos.org/documents/b717974cc1e86f7df4ca4bd4b34e4d9b45a30a24	10.21203/rs.3.rs-2156493/v1	Duplication detected via EndNote software version X9
EndNote-24	Level of Knowledge Regarding Mpox among Peruvian Physicians during the 2022 Outbreak: A Cross-Sectional Study	2023	VACCINES	Gonzales-Zamora, J. A. and Soriano-Moreno, D. R. and Soriano-Moreno, A. N. and Ponce-Rosas, L. and Sangster-Carrasco, L. and De-Los-Rios-Pinto, A. and Benito-Vargas, R. M. and Murrieta-Ruiz, V. and Morocho-Alburqueque, N. and Caira-Chuquineyra, B. and Fernandez-Guzman, D. and Ccami-Bernal, F. and Quispe-Vicuna, C. and Alarcon-Parra, M. and Pinedo-Soria, A. and Alave, J.		10.3390/vaccines11010167	Duplication detected via EndNote software version X9
EndNote-25	Level of Knowledge Regarding Mpox among Peruvian Physicians during the 2022 Outbreak: A Cross-Sectional Study	2023	Vaccines	Gonzales-Zamora, J. A. and Soriano-Moreno, D. R. and Soriano-Moreno, A. N. and Ponce-Rosas, L. and Sangster-Carrasco, L. and De-Los-Rios-Pinto, A. and Benito-Vargas, R. M. and Murrieta-Ruiz, V. and Morocho-Alburqueque, N. and Caira-Chuquineyra, B. and Fernandez-Guzman, D. and Ccami-Bernal, F. and Quispe-Vicuña, C. and Alarcon-Parra, M. and Pinedo-Soria, A. and Alave, J.	https://www.scopus.com/inward/record.uri?eid=2-s2.0-85146764014&doi=10.3390%2fvaccines11010167&partnerID=40&md5=869baceac98bf49037885c301d421d6d	10.3390/vaccines11010167	Duplication detected via EndNote software version X9
EndNote-26	Level of Knowledge Regarding Mpox among Peruvian Physicians during the 2022 Outbreak: A Cross-Sectional Study	2023	Vaccines (Basel)	Gonzales-Zamora, J. A. and Soriano-Moreno, D. R. and Soriano-Moreno, A. N. and Ponce-Rosas, L. and Sangster-Carrasco, L. and De-Los-Rios-Pinto, A. and Benito-Vargas, R. M. and Murrieta-Ruiz, V. and Morocho-Alburqueque, N. and Caira-Chuquineyra, B. and Fernandez-Guzman, D. and Ccami-Bernal, F. and Quispe-Vicuц╠a, C. and Alarcon-Parra, M. and Pinedo-Soria, A. and Alave, J.		10.3390/vaccines11010167	Duplication detected via EndNote software version X9
EndNote-27	Detection of Cetacean Poxvirus in Peruvian Common Bottlenose Dolphins (Tursiops truncatus) Using a Pan-Poxvirus PCR	2022	Viruses	Luciani, L. and Piorkowski, G. and De Lamballerie, X. and Van Waerebeek, K. and Van Bressem, M. F.		10.3390/v14091850	Duplication detected via EndNote software version X9
EndNote-28	Epidemiologic characteristics and clinical features of patients with monkeypox virus infection from a hospital in Peru between July and September 2022	2023	INTERNATIONAL JOURNAL OF INFECTIOUS DISEASES	Maldonado, M. S. and Lucchetti, A. J. and Pacheco, R. A. P. and Cevallos, L. C. M. and Saavedra, E. U. Z. and Zapata, L. R. P. and Huayta, F. A. L. and Prado, E. D. M.		10.1016/j.ijid.2023.01.045	Duplication detected via EndNote software version X9
EndNote-29	Adaptation and Validation of a Monkeypox Concern Instrument in Peruvian Adults	2022	SUSTAINABILITY	Mamani-Benito, O. and Esteban, R. F. C. and Fernández, J. P. and Tarqui, E. E. A. and Mejia, C. R. and Alvarez-Risco, A. and Del-Aguila-Arcentales, S. and Yáñez, J. A.		10.3390/su141912354	Duplication detected via EndNote software version X9
EndNote-30	Bioinformatics-based screening tool identifies a wide variety of human and zoonotic viruses in Trujillo-Peru wastewater	2024	One Health	Miyani, Brijen and Li, Yabing and Guzman, Heidy Peidro and Briceno, Ruben Kenny and Vieyra, Sabrina and Hinojosa, Rene and Xagoraraki, Irene	https://www.sciencedirect.com/science/article/pii/S235277142400082X	https://doi.org/10.1016/j.onehlt.2024.100756	Duplication detected via EndNote software version X9
EndNote-31	Elucidating the evolution of monkeypox virus genomes through phylo-geo-network and haplogroup analysis	2024	Journal of Genetic Engineering and Biotechnology	Nasrin, Taslima and Samim Hassan, Md and Iqbal, Muzaffar and Yousif, Amar and Hoque, Mehboob and Ali, Nemat and Ali, Safdar	https://www.sciencedirect.com/science/article/pii/S1687157X23015172	https://doi.org/10.1016/j.jgeb.2023.100346	Duplication detected via EndNote software version X9
EndNote-32	Características de los primeros casos reportados como sospechosos de Monkeypox en el Perú	2022	An. Fac. Med. (Perú)	Pampa-Espinoza, Luis and Meza, Kely and Vargas-Huapaya, María and Borgoño, Natalia and Martínez-Paredes, Carlos and Padilla-Rojas, Carlos and Lope Pari, Pricila and Cabezudo-Pillpe, Néstor and Donaires-Toscano, Luis and Bravo-Puccio, Francisco and Solari, Lely	http://www.scielo.org.pe/scielo.php?script=sci_arttext&pid=S1025-55832022000300228	10.15381/anales.v83i3.23220	Duplication detected via EndNote software version X9
EndNote-33	Monkeypox Outbreak in Peru	2023	Medicina (Lithuania)	Ramírez-Soto, M. C.	https://www.scopus.com/inward/record.uri?eid=2-s2.0-85163785220&doi=10.3390%2fmedicina59061096&partnerID=40&md5=cda47d0ca9f2d2f99a16110aeb4ed819	10.3390/medicina59061096	Duplication detected via EndNote software version X9
EndNote-34	Monkeypox Outbreak in Peru	2023	Medicina (Kaunas)	Ramц╜rez-Soto, M. C.		10.3390/medicina59061096	Duplication detected via EndNote software version X9
EndNote-35	Epidemiological and clinical characteristics of monkeypox among people with and without HIV in Peru: a national observational study	2024	J Infect Public Health	Ramц╜rez-Soto, M. C. and Arroyo-Hernц║ndez, H.		10.1016/j.jiph.2024.102494	Duplication detected via EndNote software version X9
EndNote-36	Características epidemiológicas y clínicas de mpox: estudio retrospectivo en Lima, Perú	2024	Horizonte Médico (Lima)	Reaño Tovar, Fernando Manuel and Bendezú Chacaltana, Alejandra	http://www.scielo.org.pe/scielo.php?script=sci_arttext&pid=S1727-558X2024000200011&lang=pt	10.24265/horizmed.2024.v24n2.11	Duplication detected via EndNote software version X9
EndNote-37	Epidemiologic characteristics and clinical features of patients with monkeypox virus infection from a hospital in Peru between July and September 2022	2023	International Journal of Infectious Diseases	Sihuincha Maldonado, Moisés and Lucchetti, Aldo Javier and Paredes Pacheco, Raisa Alessandra and Martínez Cevallos, Leonel Christian and Zumaeta Saavedra, Enrique Uless and Ponce Zapata, Lourdes Renatta and Lizarbe Huayta, Fernando Alonso and Matos Prado, Eduardo Demetrio	https://www.sciencedirect.com/science/article/pii/S1201971223000462	https://doi.org/10.1016/j.ijid.2023.01.045	Duplication detected via EndNote software version X9
EndNote-38	Epidemiologic characteristics and clinical features of patients with monkeypox virus infection from a hospital in Peru between July and September 2022	2023	Int J Infect Dis	Sihuincha Maldonado, M. and Lucchetti, A. J. and Paredes Pacheco, R. A. and Martц╜nez Cevallos, L. C. and Zumaeta Saavedra, E. U. and Ponce Zapata, L. R. and Lizarbe Huayta, F. A. and Matos Prado, E. D.		10.1016/j.ijid.2023.01.045	Duplication detected via EndNote software version X9
EndNote-39	Monkeypox and Peru´s eternal unpredictability	2022	Rev Peru Med Exp Salud Publica	Solari, Lely	https://dx.doi.org/10.17843/rpmesp.2022.393.12203	10.17843/rpmesp.2022.393.12203	Duplication detected via EndNote software version X9
EndNote-40	Viruela del mono y la eterna impredictibilidad en el Perú	2022	Rev. peru. med. exp. salud publica	Solari Zerpa, Lely del Rosario	http://www.scielosp.org/scielo.php?script=sci_arttext&pid=S1726-46342022000300264	10.17843/rpmesp.2022.393.12203	Duplication detected via EndNote software version X9
EndNote-41	Atypical perianal and buttocks epidermal-dermal necrosis in Human Monkeypox. Histopathological study of the lesion in Peru	2023	Anales de la Facultad de Medicina	Terry Castellano, L. E. and Gonzáles, V. D. and Terry Ulloa, L. S. J.	https://www.scopus.com/inward/record.uri?eid=2-s2.0-85185189396&doi=10.15381%2fanales.v84i3.25704&partnerID=40&md5=c5b6078281e5d336659bcd2071fb0760	10.15381/anales.v84i3.25704	Duplication detected via EndNote software version X9
EndNote-42	Validity and Reliability of the Knowledge, Attitudes and Practices Instrument Regarding Monkey Pox in Peru	2023	Risk Manag Healthc Policy	Yupari-Azabache, I. L. and Dц╜az-Ortega, J. L. and Bardales-Aguirre, L. B. and Barros-Sevillano, S. and Paredes-Dц╜az, S. E.		10.2147/rmhp.S420330	Duplication detected via EndNote software version X9
EndNote-43	Perceptions and Intention to Get Vaccinated against Mpox among the LGBTIQ+ Community during the 2022 Outbreak: A Cross-Sectional Study in Peru	2023	Vaccines	Araoz-Salinas, J. M. and Ortiz-Saavedra, B. and Ponce-Rosas, L. and Soriano-Moreno, D. R. and Soriano-Moreno, A. N. and Alave, J. and Gonzales-Zamora, J. A.	https://www.scopus.com/inward/record.uri?eid=2-s2.0-85160315160&doi=10.3390%2fvaccines11051008&partnerID=40&md5=d37dc6d19c7d5198cf85fad2abf7e61d	10.3390/vaccines11051008	Duplication detected via EndNote software version X9
EndNote-44	Características clínicas y epidemiológicas de la viruela del mono en una serie de casos tratados en un establecimiento de salud del Perú	2023	Anales de la Facultad de Medicina	Briceño, Mónica	http://www.scielo.org.pe/scielo.php?script=sci_arttext&pid=S1025-55832023000200192&lang=pt	10.15381/anales.v84i2.24553	Duplication detected via EndNote software version X9
EndNote-45	Emergence of monkeypox virus in central Argentina: Epidemiological features and first complete genome sequences in the country	2024	Revista Argentina de Microbiología	Castro, Gonzalo M. and Sicilia, Paola E. and Willington, Ana and López, Laura and Poklepovich, Tomás and Campos, Josefina and Barbás, María G.	https://www.sciencedirect.com/science/article/pii/S0325754124000774	https://doi.org/10.1016/j.ram.2024.05.003	Duplication detected via EndNote software version X9
EndNote-46	Intention to receive the monkeypox vaccine and its psychological and sociodemographic predictors: a cross-sectional survey in the general population of Peru	2023	Psicologia: Reflexao e Critica	Caycho-Rodríguez, T. and Valencia, P. D. and Ventura-León, J. and Carbajal-León, C. and Vilca, L. W. and Gallegos, M. and Reyes-Bossio, M. and Noe-Grijalva, M. and Delgado-Campusano, M. and del Carpio Toia, Á M. and Torales, J. and Barria-Asenjo, N. A.	https://www.scopus.com/inward/record.uri?eid=2-s2.0-85179976323&doi=10.1186%2fs41155-023-00281-z&partnerID=40&md5=02e2e41cb590d8dee89ff86af8112eaa	10.1186/s41155-023-00281-z	Duplication detected via EndNote software version X9
EndNote-47	Epidemiological and clinical characteristics of monkeypox among people with and without HIV in Peru: a national observational study	2024	J Infect Public Health	Ramц╜rez-Soto, M. C. and Arroyo-Hernц║ndez, H.		10.1016/j.jiph.2024.102494	Duplication detected via EndNote software version X9
EndNote-48	Características epidemiológicas y clínicas de mpox: estudio retrospectivo en Lima, Perú	2024	Horizonte Médico (Lima)	Reaño Tovar, Fernando Manuel and Bendezú Chacaltana, Alejandra	http://www.scielo.org.pe/scielo.php?script=sci_arttext&pid=S1727-558X2024000200011&lang=pt	10.24265/horizmed.2024.v24n2.11	Duplication detected via EndNote software version X9
EndNote-49	Epidemiologic characteristics and clinical features of patients with monkeypox virus infection from a hospital in Peru between July and September 2022	2023	International Journal of Infectious Diseases	Sihuincha Maldonado, Moisés and Lucchetti, Aldo Javier and Paredes Pacheco, Raisa Alessandra and Martínez Cevallos, Leonel Christian and Zumaeta Saavedra, Enrique Uless and Ponce Zapata, Lourdes Renatta and Lizarbe Huayta, Fernando Alonso and Matos Prado, Eduardo Demetrio	https://www.sciencedirect.com/science/article/pii/S1201971223000462	https://doi.org/10.1016/j.ijid.2023.01.045	Duplication detected via EndNote software version X9
EndNote-50	Epidemiologic characteristics and clinical features of patients with monkeypox virus infection from a hospital in Peru between July and September 2022	2023	Int J Infect Dis	Sihuincha Maldonado, M. and Lucchetti, A. J. and Paredes Pacheco, R. A. and Martц╜nez Cevallos, L. C. and Zumaeta Saavedra, E. U. and Ponce Zapata, L. R. and Lizarbe Huayta, F. A. and Matos Prado, E. D.		10.1016/j.ijid.2023.01.045	Duplication detected via EndNote software version X9
EndNote-51	Monkeypox and Peru´s eternal unpredictability	2022	Rev Peru Med Exp Salud Publica	Solari, Lely	https://dx.doi.org/10.17843/rpmesp.2022.393.12203	10.17843/rpmesp.2022.393.12203	Duplication detected via EndNote software version X9
EndNote-52	Intention to receive the monkeypox vaccine and its psychological and sociodemographic predictors: a cross-sectional survey in the general population of Peru	2023	PSICOLOGIA-REFLEXAO E CRITICA	Caycho-Rodríguez, T. and Valencia, P. D. and Ventura-León, J. and Carbajal-León, C. and Vilca, L. W. and Gallegos, M. and Reyes-Bossio, M. and Noe-Grijalva, M. and Delgado-Campusano, M. and Toia, A. M. D. and Torales, J. and Barria-Asenjo, N. A.		10.1186/s41155-023-00281-z	Duplication detected via EndNote software version X9
EndNote-53	Relationship Between Fear of Monkeypox and Intention to be Vaccinated Against Monkeypox in a Peruvian Sample. The Mediating Role of Conspiracy Beliefs About Monkeypox	2023	Eval Health Prof	Caycho-Rodrц╜guez, T. and Tomц║s, J. M. and Vilca, L. W. and Carbajal-LeцЁn, C. and Gallegos, M. and Reyes-Bossio, M. and Orц╘-Kovacs, N. and Muц╠oz-Del-Carpio-Toia, ц│ and Torales, J. and Barria-Asenjo, N. A. and Garcia-Cadena, C. H.		10.1177/01632787231180195	Duplication detected via EndNote software version X9
EndNote-54	Relationship Between Fear of Monkeypox and Intention to be Vaccinated Against Monkeypox in a Peruvian Sample. The Mediating Role of Conspiracy Beliefs About Monkeypox	2023	Evaluation & the Health Professions		https://app.dimensions.ai/details/publication/pub.1158460526	10.1177/01632787231180195	Duplication detected via EndNote software version X9
EndNote-55	Level of Knowledge Regarding Mpox among Peruvian Physicians during the 2022 Outbreak: A Cross-Sectional Study	2023	Vaccines		https://app.dimensions.ai/details/publication/pub.1154530065 https://www.mdpi.com/2076-393X/11/1/167/pdf?version=1673845055	10.3390/vaccines11010167	Duplication detected via EndNote software version X9
EndNote-56	Perceptions and Intention to Get Vaccinated against Mpox among the LGBTIQ+ Community during the 2022 Outbreak: A Cross-Sectional Study in Peru	2023	Vaccines		https://app.dimensions.ai/details/publication/pub.1158267364 https://www.mdpi.com/2076-393X/11/5/1008/pdf?version=1685087057	10.3390/vaccines11051008	Duplication detected via EndNote software version X9
EndNote-57	Monkeypox Outbreak in Peru: Reflections after the COVID-19 Pandemic	2023	Preprints.org		https://app.dimensions.ai/details/publication/pub.1157924806 https://www.mdpi.com/1648-9144/59/6/1096/pdf?version=1686105634	10.20944/preprints202305.0558.v1	Duplication detected via EndNote software version X9
EndNote-58	Perceptions and Intention to Get Vaccinated against Mpox among the LGBTIQ+ Community during the 2022 Outbreak: A Cross-Sectional Study in Peru	2023	Vaccines		https://app.dimensions.ai/details/publication/pub.1158267364 https://www.mdpi.com/2076-393X/11/5/1008/pdf?version=1685087057	10.3390/vaccines11051008	Duplication detected via EndNote software version X9
EndNote-59	Monkeypox Outbreak in Peru: Reflections after the COVID-19 Pandemic	2023	Preprints.org		https://app.dimensions.ai/details/publication/pub.1157924806 https://www.mdpi.com/1648-9144/59/6/1096/pdf?version=1686105634	10.20944/preprints202305.0558.v1	Duplication detected via EndNote software version X9
EndNote-60	Atypical perianal and buttocks epidermal-dermal necrosis in Human Monkeypox. Histopathological study of the lesion in Peru	2023	Anales de la Facultad de Medicina		https://app.dimensions.ai/details/publication/pub.1168130491 https://revistasinvestigacion.unmsm.edu.pe/index.php/anales/article/download/25704/20027	10.15381/anales.v84i3.25704	Duplication detected via EndNote software version X9
EndNote-61	Epidemiological findings and estimates of the instantaneous reproduction number and control strategies of the first Mpox outbreak in Latin America	2023	medRxiv		https://app.dimensions.ai/details/publication/pub.1164158346 https://doi.org/10.1016/j.tmaid.2024.102701	10.1101/2023.09.15.23295629	Duplication detected via EndNote software version X9
EndNote-62	Epidemiological and clinical characteristics of monkeypox among people with and without HIV in Peru: a national observational study	2024	Journal of Infection and Public Health		https://app.dimensions.ai/details/publication/pub.1173702665 https://doi.org/10.1016/j.jiph.2024.102494	10.1016/j.jiph.2024.102494	Duplication detected via EndNote software version X9
EndNote-63	Facing Mpox (Former Monkeypox) in Latin America: The Example of Peru and Its Vulnerable Healthcare System	2023	Vaccines	Al-kassab-Córdova, A. and Ulloque-Badaracco, J. R. and Benites-Zapata, V. A. and Sah, R. and Rodriguez-Morales, A. J.	https://www.scopus.com/inward/record.uri?eid=2-s2.0-85146745355&doi=10.3390%2fvaccines11010010&partnerID=40&md5=e53a709e7526be63f580946142651e27	10.3390/vaccines11010010	Duplication detected via EndNote software version X9
EndNote-64	Intention to receive the monkeypox vaccine and its psychological and sociodemographic predictors: a cross-sectional survey in the general population of Peru	2023	Psicologia: Reflexão e Crítica		https://app.dimensions.ai/details/publication/pub.1167117147 https://prc.springeropen.com/counter/pdf/10.1186/s41155-023-00281-z	10.1186/s41155-023-00281-z	Duplication detected via EndNote software version X9
EndNote-65	Relationship Between Fear of Monkeypox and Intention to be Vaccinated Against Monkeypox in a Peruvian Sample. The Mediating Role of Conspiracy Beliefs About Monkeypox	2023	Evaluation & the Health Professions		https://app.dimensions.ai/details/publication/pub.1158460526	10.1177/01632787231180195	Duplication detected via EndNote software version X9
EndNote-66	Level of Knowledge Regarding Mpox among Peruvian Physicians during the 2022 Outbreak: A Cross-Sectional Study	2023	Vaccines		https://app.dimensions.ai/details/publication/pub.1154530065 https://www.mdpi.com/2076-393X/11/1/167/pdf?version=1673845055	10.3390/vaccines11010167	Duplication detected via EndNote software version X9
EndNote-67	Perceptions and Intention to Get Vaccinated against Mpox among the LGBTIQ+ Community during the 2022 Outbreak: A Cross-Sectional Study in Peru	2023	Vaccines		https://app.dimensions.ai/details/publication/pub.1158267364 https://www.mdpi.com/2076-393X/11/5/1008/pdf?version=1685087057	10.3390/vaccines11051008	Duplication detected via EndNote software version X9
EndNote-68	Monkeypox Outbreak in Peru: Reflections after the COVID-19 Pandemic	2023	Preprints.org		https://app.dimensions.ai/details/publication/pub.1157924806 https://www.mdpi.com/1648-9144/59/6/1096/pdf?version=1686105634	10.20944/preprints202305.0558.v1	Duplication detected via EndNote software version X9
EndNote-69	Atypical perianal and buttocks epidermal-dermal necrosis in Human Monkeypox. Histopathological study of the lesion in Peru	2023	Anales de la Facultad de Medicina		https://app.dimensions.ai/details/publication/pub.1168130491 https://revistasinvestigacion.unmsm.edu.pe/index.php/anales/article/download/25704/20027	10.15381/anales.v84i3.25704	Duplication detected via EndNote software version X9
EndNote-70	Epidemiological findings and estimates of the instantaneous reproduction number and control strategies of the first Mpox outbreak in Latin America	2023	medRxiv		https://app.dimensions.ai/details/publication/pub.1164158346 https://doi.org/10.1016/j.tmaid.2024.102701	10.1101/2023.09.15.23295629	Duplication detected via EndNote software version X9
EndNote-71	Epidemiological and clinical characteristics of monkeypox among people with and without HIV in Peru: a national observational study	2024	Journal of Infection and Public Health		https://app.dimensions.ai/details/publication/pub.1173702665 https://doi.org/10.1016/j.jiph.2024.102494	10.1016/j.jiph.2024.102494	Duplication detected via EndNote software version X9
EndNote-72	Facing Mpox (Former Monkeypox) in Latin America: The Example of Peru and Its Vulnerable Healthcare System	2023	Vaccines	Al-kassab-Córdova, A. and Ulloque-Badaracco, J. R. and Benites-Zapata, V. A. and Sah, R. and Rodriguez-Morales, A. J.	https://www.scopus.com/inward/record.uri?eid=2-s2.0-85146745355&doi=10.3390%2fvaccines11010010&partnerID=40&md5=e53a709e7526be63f580946142651e27	10.3390/vaccines11010010	Duplication detected via EndNote software version X9
EndNote-73	Facing Mpox (Former Monkeypox) in Latin America: The Example of Peru and Its Vulnerable Healthcare System	2022	Vaccines (Basel)	Al-Kassab-CцЁrdova, A. and Ulloque-Badaracco, J. R. and Benites-Zapata, V. A. and Sah, R. and Rodriguez-Morales, A. J.		10.3390/vaccines11010010	Duplication detected via EndNote software version X9
EndNote-74	Perceptions and Intention to Get Vaccinated against Mpox among the LGBTIQ+ Community during the 2022 Outbreak: A Cross-Sectional Study in Peru	2023	Vaccines	Araoz-Salinas, J. M. and Ortiz-Saavedra, B. and Ponce-Rosas, L. and Soriano-Moreno, D. R. and Soriano-Moreno, A. N. and Alave, J. and Gonzales-Zamora, J. A.	https://www.scopus.com/inward/record.uri?eid=2-s2.0-85160315160&doi=10.3390%2fvaccines11051008&partnerID=40&md5=d37dc6d19c7d5198cf85fad2abf7e61d	10.3390/vaccines11051008	Duplication detected via EndNote software version X9
EndNote-75	Características clínicas y epidemiológicas de la viruela del mono en una serie de casos tratados en un establecimiento de salud del Perú	2023	Anales de la Facultad de Medicina	Briceño, Mónica	http://www.scielo.org.pe/scielo.php?script=sci_arttext&pid=S1025-55832023000200192&lang=pt	10.15381/anales.v84i2.24553	Duplication detected via EndNote software version X9
EndNote-76	Emergence of monkeypox virus in central Argentina: Epidemiological features and first complete genome sequences in the country	2024	Revista Argentina de Microbiología	Castro, Gonzalo M. and Sicilia, Paola E. and Willington, Ana and López, Laura and Poklepovich, Tomás and Campos, Josefina and Barbás, María G.	https://www.sciencedirect.com/science/article/pii/S0325754124000774	https://doi.org/10.1016/j.ram.2024.05.003	Duplication detected via EndNote software version X9
EndNote-77	Intention to receive the monkeypox vaccine and its psychological and sociodemographic predictors: a cross-sectional survey in the general population of Peru	2023	Psicologia: Reflexao e Critica	Caycho-Rodríguez, T. and Valencia, P. D. and Ventura-León, J. and Carbajal-León, C. and Vilca, L. W. and Gallegos, M. and Reyes-Bossio, M. and Noe-Grijalva, M. and Delgado-Campusano, M. and del Carpio Toia, Á M. and Torales, J. and Barria-Asenjo, N. A.	https://www.scopus.com/inward/record.uri?eid=2-s2.0-85179976323&doi=10.1186%2fs41155-023-00281-z&partnerID=40&md5=02e2e41cb590d8dee89ff86af8112eaa	10.1186/s41155-023-00281-z	Duplication detected via EndNote software version X9
EndNote-78	Intention to receive the monkeypox vaccine and its psychological and sociodemographic predictors: a cross-sectional survey in the general population of Peru	2023	PSICOLOGIA-REFLEXAO E CRITICA	Caycho-Rodríguez, T. and Valencia, P. D. and Ventura-León, J. and Carbajal-León, C. and Vilca, L. W. and Gallegos, M. and Reyes-Bossio, M. and Noe-Grijalva, M. and Delgado-Campusano, M. and Toia, A. M. D. and Torales, J. and Barria-Asenjo, N. A.		10.1186/s41155-023-00281-z	Duplication detected via EndNote software version X9
EndNote-79	Relationship Between Fear of Monkeypox and Intention to be Vaccinated Against Monkeypox in a Peruvian Sample. The Mediating Role of Conspiracy Beliefs About Monkeypox	2023	Eval Health Prof	Caycho-Rodrц╜guez, T. and Tomц║s, J. M. and Vilca, L. W. and Carbajal-LeцЁn, C. and Gallegos, M. and Reyes-Bossio, M. and Orц╘-Kovacs, N. and Muц╠oz-Del-Carpio-Toia, ц│ and Torales, J. and Barria-Asenjo, N. A. and Garcia-Cadena, C. H.		10.1177/01632787231180195	Duplication detected via EndNote software version X9
EndNote-80	Intention to receive the monkeypox vaccine and its psychological and sociodemographic predictors: a cross-sectional survey in the general population of Peru	2023	Psicol Reflex Crit	Caycho-Rodrц╜guez, T. and Valencia, P. D. and Ventura-LeцЁn, J. and Carbajal-LeцЁn, C. and Vilca, L. W. and Gallegos, M. and Reyes-Bossio, M. and Noe-Grijalva, M. and Delgado-Campusano, M. and Del Carpio Toia ц│, M. and Torales, J. and Barria-Asenjo, N. A.		10.1186/s41155-023-00281-z	Duplication detected via EndNote software version X9
EndNote-81	The Monkeypox Fear Scale: development and initial validation in a Peruvian sample	2022	BMC Psychol	Caycho-Rodrц╜guez, T. and Vilca, L. W. and Carbajal-LeцЁn, C. and Gallegos, M. and Reyes-Bossio, M. and Noe-Grijalva, M. and Delgado-Campusano, M. and Muц╠oz-Del-Carpio-Toia, ц│		10.1186/s40359-022-00997-0	Duplication detected via EndNote software version X9
EndNote-82	Epidemiological findings, estimates of the instantaneous reproduction number, and control strategies of the first Mpox outbreak in Latin America	2024	Travel Medicine and Infectious Disease	Díaz-Brochero, Cándida and Cucunubá, Zulma M.	https://www.sciencedirect.com/science/article/pii/S1477893924000152	https://doi.org/10.1016/j.tmaid.2024.102701	Duplication detected via EndNote software version X9
EndNote-83	Level of Knowledge regarding Monkeypox among Peruvian Physicians during the 2022 Outbreak: A Cross-Sectional Study	2022	ResearchSquare	Gonzales-Zamora, J. and Soriano-Moreno, D. and Soriano-Moreno, A. and Ponce-Rosas, L. and Sangster-Carrasco, L. and De-Los-Rios-Pinto, A. and Benito-Vargas, R. and Murrieta-Ruiz, V. and Morocho-Alburqueque, N. and Caira-Chuquineyra, B. and Fernandez-Guzman, D. and Ccami-Bernal, F. and Quispe-Vicuña, C. and Alarcon-Parra, M. and Pinedo-Soria, A. and Alave, J.	http://www.epistemonikos.org/documents/b717974cc1e86f7df4ca4bd4b34e4d9b45a30a24	10.21203/rs.3.rs-2156493/v1	Duplication detected via EndNote software version X9
EndNote-84	Level of Knowledge Regarding Mpox among Peruvian Physicians during the 2022 Outbreak: A Cross-Sectional Study	2023	VACCINES	Gonzales-Zamora, J. A. and Soriano-Moreno, D. R. and Soriano-Moreno, A. N. and Ponce-Rosas, L. and Sangster-Carrasco, L. and De-Los-Rios-Pinto, A. and Benito-Vargas, R. M. and Murrieta-Ruiz, V. and Morocho-Alburqueque, N. and Caira-Chuquineyra, B. and Fernandez-Guzman, D. and Ccami-Bernal, F. and Quispe-Vicuna, C. and Alarcon-Parra, M. and Pinedo-Soria, A. and Alave, J.		10.3390/vaccines11010167	Duplication detected via EndNote software version X9
EndNote-85	Level of Knowledge Regarding Mpox among Peruvian Physicians during the 2022 Outbreak: A Cross-Sectional Study	2023	Vaccines	Gonzales-Zamora, J. A. and Soriano-Moreno, D. R. and Soriano-Moreno, A. N. and Ponce-Rosas, L. and Sangster-Carrasco, L. and De-Los-Rios-Pinto, A. and Benito-Vargas, R. M. and Murrieta-Ruiz, V. and Morocho-Alburqueque, N. and Caira-Chuquineyra, B. and Fernandez-Guzman, D. and Ccami-Bernal, F. and Quispe-Vicuña, C. and Alarcon-Parra, M. and Pinedo-Soria, A. and Alave, J.	https://www.scopus.com/inward/record.uri?eid=2-s2.0-85146764014&doi=10.3390%2fvaccines11010167&partnerID=40&md5=869baceac98bf49037885c301d421d6d	10.3390/vaccines11010167	Duplication detected via EndNote software version X9
EndNote-86	Level of Knowledge Regarding Mpox among Peruvian Physicians during the 2022 Outbreak: A Cross-Sectional Study	2023	Vaccines (Basel)	Gonzales-Zamora, J. A. and Soriano-Moreno, D. R. and Soriano-Moreno, A. N. and Ponce-Rosas, L. and Sangster-Carrasco, L. and De-Los-Rios-Pinto, A. and Benito-Vargas, R. M. and Murrieta-Ruiz, V. and Morocho-Alburqueque, N. and Caira-Chuquineyra, B. and Fernandez-Guzman, D. and Ccami-Bernal, F. and Quispe-Vicuц╠a, C. and Alarcon-Parra, M. and Pinedo-Soria, A. and Alave, J.		10.3390/vaccines11010167	Duplication detected via EndNote software version X9
EndNote-87	Detection of Cetacean Poxvirus in Peruvian Common Bottlenose Dolphins (Tursiops truncatus) Using a Pan-Poxvirus PCR	2022	Viruses	Luciani, L. and Piorkowski, G. and De Lamballerie, X. and Van Waerebeek, K. and Van Bressem, M. F.		10.3390/v14091850	Duplication detected via EndNote software version X9
EndNote-88	Epidemiologic characteristics and clinical features of patients with monkeypox virus infection from a hospital in Peru between July and September 2022	2023	INTERNATIONAL JOURNAL OF INFECTIOUS DISEASES	Maldonado, M. S. and Lucchetti, A. J. and Pacheco, R. A. P. and Cevallos, L. C. M. and Saavedra, E. U. Z. and Zapata, L. R. P. and Huayta, F. A. L. and Prado, E. D. M.		10.1016/j.ijid.2023.01.045	Duplication detected via EndNote software version X9
EndNote-89	Adaptation and Validation of a Monkeypox Concern Instrument in Peruvian Adults	2022	SUSTAINABILITY	Mamani-Benito, O. and Esteban, R. F. C. and Fernández, J. P. and Tarqui, E. E. A. and Mejia, C. R. and Alvarez-Risco, A. and Del-Aguila-Arcentales, S. and Yáñez, J. A.		10.3390/su141912354	Duplication detected via EndNote software version X9
EndNote-90	Bioinformatics-based screening tool identifies a wide variety of human and zoonotic viruses in Trujillo-Peru wastewater	2024	One Health	Miyani, Brijen and Li, Yabing and Guzman, Heidy Peidro and Briceno, Ruben Kenny and Vieyra, Sabrina and Hinojosa, Rene and Xagoraraki, Irene	https://www.sciencedirect.com/science/article/pii/S235277142400082X	https://doi.org/10.1016/j.onehlt.2024.100756	Duplication detected via EndNote software version X9
EndNote-91	Elucidating the evolution of monkeypox virus genomes through phylo-geo-network and haplogroup analysis	2024	Journal of Genetic Engineering and Biotechnology	Nasrin, Taslima and Samim Hassan, Md and Iqbal, Muzaffar and Yousif, Amar and Hoque, Mehboob and Ali, Nemat and Ali, Safdar	https://www.sciencedirect.com/science/article/pii/S1687157X23015172	https://doi.org/10.1016/j.jgeb.2023.100346	Duplication detected via EndNote software version X9
EndNote-92	Características de los primeros casos reportados como sospechosos de Monkeypox en el Perú	2022	An. Fac. Med. (Perú)	Pampa-Espinoza, Luis and Meza, Kely and Vargas-Huapaya, María and Borgoño, Natalia and Martínez-Paredes, Carlos and Padilla-Rojas, Carlos and Lope Pari, Pricila and Cabezudo-Pillpe, Néstor and Donaires-Toscano, Luis and Bravo-Puccio, Francisco and Solari, Lely	http://www.scielo.org.pe/scielo.php?script=sci_arttext&pid=S1025-55832022000300228	10.15381/anales.v83i3.23220	Duplication detected via EndNote software version X9
EndNote-93	Monkeypox Outbreak in Peru	2023	Medicina (Lithuania)	Ramírez-Soto, M. C.	https://www.scopus.com/inward/record.uri?eid=2-s2.0-85163785220&doi=10.3390%2fmedicina59061096&partnerID=40&md5=cda47d0ca9f2d2f99a16110aeb4ed819	10.3390/medicina59061096	Duplication detected via EndNote software version X9
EndNote-94	Monkeypox Outbreak in Peru	2023	Medicina (Kaunas)	Ramц╜rez-Soto, M. C.		10.3390/medicina59061096	Duplication detected via EndNote software version X9
EndNote-95	Epidemiological and clinical characteristics of monkeypox among people with and without HIV in Peru: a national observational study	2024	J Infect Public Health	Ramц╜rez-Soto, M. C. and Arroyo-Hernц║ndez, H.		10.1016/j.jiph.2024.102494	Duplication detected via EndNote software version X9
EndNote-96	Características epidemiológicas y clínicas de mpox: estudio retrospectivo en Lima, Perú	2024	Horizonte Médico (Lima)	Reaño Tovar, Fernando Manuel and Bendezú Chacaltana, Alejandra	http://www.scielo.org.pe/scielo.php?script=sci_arttext&pid=S1727-558X2024000200011&lang=pt	10.24265/horizmed.2024.v24n2.11	Duplication detected via EndNote software version X9
EndNote-97	Epidemiologic characteristics and clinical features of patients with monkeypox virus infection from a hospital in Peru between July and September 2022	2023	International Journal of Infectious Diseases	Sihuincha Maldonado, Moisés and Lucchetti, Aldo Javier and Paredes Pacheco, Raisa Alessandra and Martínez Cevallos, Leonel Christian and Zumaeta Saavedra, Enrique Uless and Ponce Zapata, Lourdes Renatta and Lizarbe Huayta, Fernando Alonso and Matos Prado, Eduardo Demetrio	https://www.sciencedirect.com/science/article/pii/S1201971223000462	https://doi.org/10.1016/j.ijid.2023.01.045	Duplication detected via EndNote software version X9
EndNote-98	Epidemiologic characteristics and clinical features of patients with monkeypox virus infection from a hospital in Peru between July and September 2022	2023	Int J Infect Dis	Sihuincha Maldonado, M. and Lucchetti, A. J. and Paredes Pacheco, R. A. and Martц╜nez Cevallos, L. C. and Zumaeta Saavedra, E. U. and Ponce Zapata, L. R. and Lizarbe Huayta, F. A. and Matos Prado, E. D.		10.1016/j.ijid.2023.01.045	Duplication detected via EndNote software version X9
EndNote-99	Monkeypox and Peru´s eternal unpredictability	2022	Rev Peru Med Exp Salud Publica	Solari, Lely	https://dx.doi.org/10.17843/rpmesp.2022.393.12203	10.17843/rpmesp.2022.393.12203	Duplication detected via EndNote software version X9
EndNote-100	Viruela del mono y la eterna impredictibilidad en el Perú	2022	Rev. peru. med. exp. salud publica	Solari Zerpa, Lely del Rosario	http://www.scielosp.org/scielo.php?script=sci_arttext&pid=S1726-46342022000300264	10.17843/rpmesp.2022.393.12203	Duplication detected via EndNote software version X9
EndNote-101	Atypical perianal and buttocks epidermal-dermal necrosis in Human Monkeypox. Histopathological study of the lesion in Peru	2023	Anales de la Facultad de Medicina	Terry Castellano, L. E. and Gonzáles, V. D. and Terry Ulloa, L. S. J.	https://www.scopus.com/inward/record.uri?eid=2-s2.0-85185189396&doi=10.15381%2fanales.v84i3.25704&partnerID=40&md5=c5b6078281e5d336659bcd2071fb0760	10.15381/anales.v84i3.25704	Duplication detected via EndNote software version X9
EndNote-102	Validity and Reliability of the Knowledge, Attitudes and Practices Instrument Regarding Monkey Pox in Peru	2023	Risk Manag Healthc Policy	Yupari-Azabache, I. L. and Dц╜az-Ortega, J. L. and Bardales-Aguirre, L. B. and Barros-Sevillano, S. and Paredes-Dц╜az, S. E.		10.2147/rmhp.S420330	Duplication detected via EndNote software version X9
EndNote-103	Perceptions and Intention to Get Vaccinated against Mpox among the LGBTIQ+ Community during the 2022 Outbreak: A Cross-Sectional Study in Peru	2023	Vaccines	Araoz-Salinas, J. M. and Ortiz-Saavedra, B. and Ponce-Rosas, L. and Soriano-Moreno, D. R. and Soriano-Moreno, A. N. and Alave, J. and Gonzales-Zamora, J. A.	https://www.scopus.com/inward/record.uri?eid=2-s2.0-85160315160&doi=10.3390%2fvaccines11051008&partnerID=40&md5=d37dc6d19c7d5198cf85fad2abf7e61d	10.3390/vaccines11051008	Duplication detected via EndNote software version X9

## Sheet: Records screened (n=47)
key	title	year	journal	authors	url	doi	Reason for exclusion or inclusion
EndNote-01	ХАРАКТЕРИСТИКА ВИРУСА ЭНЦЕФАЛОМИОКАРДИТА И ЕГО ЗООНОЗНЫЙ ПОТЕНЦИАЛ (ОБЗОР ЛИТЕРАТУРЫ) ЧАСТЬ I. СОВРЕМЕННЫЕ ПРЕДСТАВЛЕНИЯ О СТРОЕНИИ, СТРУКТУРЕ, ЖИЗНЕННОМ ЦИКЛЕ ВИРУСА	2019	Кубанский научный медицинский вестник		https://app.dimensions.ai/details/publication/pub.1114539400 https://ksma.elpub.ru/jour/article/download/1720/1078	10.25207/1608-6228-2019-26-2-214-223	Records Excluded- Title/Abstract Screening: irrelevant to the research question
EndNote-02	Acute disseminated encephalomyelitis in a patient with monkeypox: a case report and radiological findings	2022	Emergency Radiology		https://app.dimensions.ai/details/publication/pub.1153493540 https://link.springer.com/content/pdf/10.1007/s10140-022-02108-3.pdf	10.1007/s10140-022-02108-3	Records Excluded- Full text review: Incorrect country
EndNote-03	Detection of Cetacean Poxvirus in Peruvian Common Bottlenose Dolphins (Tursiops truncatus) Using a Pan-Poxvirus PCR	2022	Viruses		https://app.dimensions.ai/details/publication/pub.1150474249 https://www.mdpi.com/1999-4915/14/9/1850/pdf?version=1661268473	10.3390/v14091850	Records Excluded- Title/Abstract Screening: irrelevant to the research question
EndNote-04	Level of Knowledge regarding Monkeypox among Peruvian Physicians during the 2022 Outbreak: A Cross-Sectional Study	2022	Research Square		https://app.dimensions.ai/details/publication/pub.1151836875 https://www.researchsquare.com/article/rs-2156493/latest.pdf	10.21203/rs.3.rs-2156493/v1	Records Excluded- Full text review: Patients with mpox were not evaluated
EndNote-05	Características de los primeros casos reportados como sospechosos de Monkeypox en el Perú	2022	Anales de la Facultad de Medicina		https://app.dimensions.ai/details/publication/pub.1152064492 https://revistasinvestigacion.unmsm.edu.pe/index.php/anales/article/download/23220/18444	10.15381/anales.v83i3.23220	Included in the study
EndNote-06	Factors Associated with Anxiety Caused by the Possibility of Infection with Monkeypox in Perú	2022	Research Square		https://app.dimensions.ai/details/publication/pub.1152654979 https://www.researchsquare.com/article/rs-2242169/latest.pdf	10.21203/rs.3.rs-2242169/v1	Records Excluded- Full text review: Grey literature
EndNote-07	CUTANEOUS MANIFESTATIONS AND TREATMENT APPROACH OF VIRAL INFECTION DURING THE PANDEMIC	2022	Conferences of Medical Sciences Dies Natalis Faculty of Medicine Universitas Sriwijaya		https://app.dimensions.ai/details/publication/pub.1158034979 http://conference.fk.unsri.ac.id/index.php/confmednatalisunsri/article/download/90/102	10.32539/confmednatalisunsri.v4i1.90	Records Excluded- Title/Abstract Screening: irrelevant to the research question
EndNote-08	An International Outburst of New Form of Monkeypox Virus	2022	Journal of Pure and Applied Microbiology		https://app.dimensions.ai/details/publication/pub.1154014191 https://microbiologyjournal.org/download/61487/	10.22207/jpam.16.spl1.01	Records Excluded- Title/Abstract Screening: irrelevant to the research question
EndNote-09	Monkeypox is the manifestation of spectral diseases and not of monkeypox virus transmission	2022	OSF Preprints		https://app.dimensions.ai/details/publication/pub.1150710916 https://osf.io/k3ayb/download	10.31219/osf.io/k3ayb	Records Excluded- Title/Abstract Screening: irrelevant to the research question
EndNote-10	Monkeypox Deaths Demand Understanding of Spectral Theory of infectious disease pathogenesis	2022	OSF Preprints		https://app.dimensions.ai/details/publication/pub.1151091206 https://osf.io/mwtns/download	10.31219/osf.io/mwtns	Records Excluded- Title/Abstract Screening: irrelevant to the research question
EndNote-11	Monkeypox Outbreak in Peru	2023	Medicina		https://app.dimensions.ai/details/publication/pub.1158864100 https://www.mdpi.com/1648-9144/59/6/1096/pdf?version=1686105634	10.3390/medicina59061096	Records Excluded- Full text review: Incorrect study design
EndNote-12	Epidemiologic characteristics and clinical features of patients with monkeypox virus infection from a hospital in Peru between July and September 2022	2023	International Journal of Infectious Diseases		https://app.dimensions.ai/details/publication/pub.1155103525 http://www.ijidonline.com/article/S1201971223000462/pdf	10.1016/j.ijid.2023.01.045	Included in the study
EndNote-13	Monkeypox in Latin America and the Caribbean: assessment of the first 100 days of the 2022 outbreak	2023	Pathogens and Global Health		https://app.dimensions.ai/details/publication/pub.1157250355 https://www.ncbi.nlm.nih.gov/pmc/articles/PMC10614714	10.1080/20477724.2023.2201979	Records Excluded- Title/Abstract Screening: irrelevant to the research question
EndNote-14	Sub‐lineage B.1.6 of hMPXV in a global context: Phylogeny and epidemiology	2023	Journal of Medical Virology		https://app.dimensions.ai/details/publication/pub.1163878716 https://onlinelibrary.wiley.com/doi/pdfdirect/10.1002/jmv.29056	10.1002/jmv.29056	Records Excluded- Title/Abstract Screening: irrelevant to the research question
EndNote-15	Transmisión intradomiciliaria de la viruela del simio	2024	Horiz Med	Nilo Bonifacio Morales, Yuriko Yui Gómez, Julio César Luque Espino, Arturo Pareja Cruz	https://www.horizontemedico.usmp.edu.pe/index.php/horizontemed/article/view/2607	10.24265/horizmed.2024.v24n3.15	Included in the study
EndNote-16	Validity and Reliability of the Knowledge, Attitudes and Practices Instrument Regarding Monkey Pox in Peru	2023	Risk management and healthcare policy		https://app.dimensions.ai/details/publication/pub.1163282066 https://www.dovepress.com/getfile.php?fileID=91983	10.2147/rmhp.s420330	Records Excluded- Full text review: Patients with mpox were not evaluated
EndNote-17	The Public Health Contribution of Sentiment Analysis of Monkeypox Tweets to Detect Polarities Using the CNN-LSTM Model	2023	Vaccines		https://app.dimensions.ai/details/publication/pub.1155015760 https://www.mdpi.com/2076-393X/11/2/312/pdf?version=1675147963	10.3390/vaccines11020312	Records Excluded- Title/Abstract Screening: irrelevant to the research question
EndNote-18	Perceptions and Intention to get vaccinated against Mpox among the LGTBIQ+ Community during the 2022 outbreak: A Cross-Sectional Study in Peru	2023	Research Square		https://app.dimensions.ai/details/publication/pub.1157164545 https://www.researchsquare.com/article/rs-2795799/latest.pdf	10.21203/rs.3.rs-2795799/v1	Records Excluded- Title/Abstract Screening: irrelevant to the research question
EndNote-19	Fallecidos con diagnóstico de mpox en un hospital de Lima, Perú	2023	Revista de la Sociedad Peruana de Medicina Interna		https://app.dimensions.ai/details/publication/pub.1164817264 https://revistamedicinainterna.net/index.php/spmi/article/download/777/822	10.36393/spmi.v36i3.777	Included in the study
EndNote-20	ASSESSING THE CURRENT THREAT OF MONKEYPOX EPIDEMIC EMERGENCE	2023	Актуальні проблеми сучасної медицини: Вісник Української медичної стоматологічної академії		https://app.dimensions.ai/details/publication/pub.1158299727 https://visnyk-umsa.com.ua/index.php/journal/article/download/754/735	10.31718/2077-1096.23.2.1.73	Records Excluded- Title/Abstract Screening: irrelevant to the research question
EndNote-21	Características clínicas y epidemiológicas de la viruela del mono en una serie de casos tratados en un establecimiento de salud del Perú	2023	Anales de la Facultad de Medicina		https://app.dimensions.ai/details/publication/pub.1162771137 https://revistasinvestigacion.unmsm.edu.pe/index.php/anales/article/download/24553/19580	10.15381/anales.v84i2.24553	Included in the study
EndNote-22	Emergence of monkeypox virus in central Argentina: Epidemiological features and first complete genome sequences in the country	2024	Revista Argentina de Microbiología		https://app.dimensions.ai/details/publication/pub.1173974680 https://doi.org/10.1016/j.ram.2024.05.003	10.1016/j.ram.2024.05.003	Records Excluded- Title/Abstract Screening: irrelevant to the research question
EndNote-23	Epidemiological findings, estimates of the instantaneous reproduction number, and control strategies of the first Mpox outbreak in Latin America	2024	Travel Medicine and Infectious Disease		https://app.dimensions.ai/details/publication/pub.1169087602 https://doi.org/10.1016/j.tmaid.2024.102701	10.1016/j.tmaid.2024.102701	Records Excluded- Title/Abstract Screening: irrelevant to the research question
EndNote-24	Time series analysis and short-term forecasting of monkeypox outbreak trends in the 10 major affected countries	2024	BMC Infectious Diseases		https://app.dimensions.ai/details/publication/pub.1167582109 https://bmcinfectdis.biomedcentral.com/counter/pdf/10.1186/s12879-023-08879-5	10.1186/s12879-023-08879-5	Records Excluded- Title/Abstract Screening: irrelevant to the research question
EndNote-25	Elucidating the evolution of monkeypox virus genomes through phylo-geo-network and haplogroup analysis	2024	Journal of Genetic Engineering and Biotechnology		https://app.dimensions.ai/details/publication/pub.1168332322 https://doi.org/10.1016/j.jgeb.2023.100346	10.1016/j.jgeb.2023.100346	Records Excluded- Title/Abstract Screening: irrelevant to the research question
EndNote-26	Bioinformatics-based screening tool identifies a wide variety of human and zoonotic viruses in Trujillo-Peru wastewater	2024	One Health		https://app.dimensions.ai/details/publication/pub.1171643320 https://doi.org/10.1016/j.onehlt.2024.100756	10.1016/j.onehlt.2024.100756	Records Excluded- Title/Abstract Screening: irrelevant to the research question
EndNote-27	Características epidemiológicas y clínicas de mpox: estudio retrospectivo en Lima, Perú	2024	Horizonte Médico (Lima)		https://app.dimensions.ai/details/publication/pub.1173864680 https://doi.org/10.24265/horizmed.2024.v24n2.11	10.24265/horizmed.2024.v24n2.11	Included in the study
EndNote-28	Psychometric properties of an instrument measuring monkeypox knowledge, perception, and beliefs of health threat in health science students in a middle-income country	2024	F1000Research		https://app.dimensions.ai/details/publication/pub.1172824128 https://f1000research.com/articles/13-627/pdf	10.12688/f1000research.145169.1	Records Excluded- Full text review: Patients with mpox were not evaluated
EndNote-29	Fear of monkeypox and intention to vaccinate against monkeypox: a network analysis	2024	Medicina Clínica y Social		https://app.dimensions.ai/details/publication/pub.1171640263 https://www.medicinaclinicaysocial.org/index.php/MCS/article/download/403/364	10.52379/mcs.v8i2.403	Records Excluded- Full text review: Patients with mpox were not evaluated
EndNote-30	Penerapan Metode Algoritma C4.5 Pada Diagnosis Penyakit MonkeyPox	2024	Simpatik: Jurnal Sistem Informasi dan Informatika		https://app.dimensions.ai/details/publication/pub.1173989294	10.31294/simpatik.v4i1.3012	Records Excluded- Title/Abstract Screening: irrelevant to the research question
EndNote-31	An updated review of human monkeypox disease: A new potential global hazard	2024	Iraqi Journal of Veterinary Sciences		https://app.dimensions.ai/details/publication/pub.1167551027 https://www.vetmedmosul.com/article_181585_d7863bf67724c03f8cc6fc6158f74c37.pdf	10.33899/ijvs.2023.141069.3102	Records Excluded- Title/Abstract Screening: irrelevant to the research question
EndNote-32	Count Data Regression Modelling: An Application to Monkeypox Confirmed Cases	2024	Journal of Biostatistics and Epidemiology		https://app.dimensions.ai/details/publication/pub.1167613989 https://doi.org/10.18502/jbe.v9i2.14626	10.18502/jbe.v9i2.14626	Records Excluded- Title/Abstract Screening: irrelevant to the research question
EndNote-33	Facing Mpox (Former Monkeypox) in Latin America: The Example of Peru and Its Vulnerable Healthcare System	2022	Vaccines	Al-Kassab-Córdova, A. and Ulloque-Badaracco, J. R. and Benites-Zapata, V. A. and Sah, R. and Rodriguez-Morales, A. J.	http://www.epistemonikos.org/documents/70bb5f64b8994a9f9d0b11320f236cbf0098ee12	10.3390/vaccines11010010	Records Excluded- Full text review: Incorrect study design
EndNote-34	Clinical and epidemiological characteristics of monkeypox in a series of cases treated in a health establishment in Peru	2023	Anales de la Facultad de Medicina	Briceño, M.	https://www.scopus.com/inward/record.uri?eid=2-s2.0-85171387600&doi=10.15381%2fanales.v84i2.24553&partnerID=40&md5=b6620a803f2de9fd769e13befb765071	10.15381/anales.v84i2.24553	Records Excluded- Title/Abstract Screening: irrelevant to the research question
EndNote-35	Relationship Between Fear of Monkeypox and Intention to be Vaccinated Against Monkeypox in a Peruvian Sample. The Mediating Role of Conspiracy Beliefs About Monkeypox	2023	Evaluation and the Health Professions	Caycho-Rodríguez, T. and Tomás, J. M. and Vilca, L. W. and Carbajal-León, C. and Gallegos, M. and Reyes-Bossio, M. and Oré-Kovacs, N. and Muñoz-del-Carpio-Toia, Á and Torales, J. and Barria-Asenjo, N. A. and Garcia-Cadena, C. H.	https://www.scopus.com/inward/record.uri?eid=2-s2.0-85162971870&doi=10.1177%2f01632787231180195&partnerID=40&md5=7e0b890e9f362203a5700b488d0cb3a1	10.1177/01632787231180195	Records Excluded- Full text review: Patients with mpox were not evaluated
EndNote-36	Intention to receive the monkeypox vaccine and its psychological and sociodemographic predictors: a cross-sectional survey in the general population of Peru	2023	Psicologia, reflexao e critica : revista semestral do Departamento de Psicologia da UFRGS	Caycho-Rodríguez, T. and Valencia, P. D. and Ventura-León, J. and Carbajal-León, C. and Vilca, L. W. and Gallegos, M. and Reyes-Bossio, M. and Noe-Grijalva, M. and Delgado-Campusano, M. and Del Carpio Toia Á, M. and Torales, J. and Barria-Asenjo, N. A.	http://www.epistemonikos.org/documents/0c0422be82c706333669f31c6229c5925489eb4e	10.1186/s41155-023-00281-z	Records Excluded- Full text review: Patients with mpox were not evaluated
EndNote-37	The Monkeypox Fear Scale: development and initial validation in a Peruvian sample	2022	BMC Psychology	Caycho-Rodríguez, T. and Vilca, L. W. and Carbajal-León, C. and Gallegos, M. and Reyes-Bossio, M. and Noe-Grijalva, M. and Delgado-Campusano, M. and Muñoz-del-Carpio-Toia, Á	https://www.scopus.com/inward/record.uri?eid=2-s2.0-85142752346&doi=10.1186%2fs40359-022-00997-0&partnerID=40&md5=086ef0d8af7bed922b5e218a540a5973	10.1186/s40359-022-00997-0	Records Excluded- Full text review: Patients with mpox were not evaluated
EndNote-38	Epidemiological Characteristics and Clinical Features of Patients with Mpox Virus Infection from a Hospital in Peru between July and September 2022	2023	International journal of infectious diseases : IJID : official publication of the International Society for Infectious Diseases	Maldonado, M. G. S. and Rodríguez, A. J. L. and Pacheco, R. A. P. and Cevallos, L. C. M. and Saavedra, E. U. Z. and Zapata, L. R. P. and Huayta, F. A. L. and Prado, E. D. M.	http://www.epistemonikos.org/documents/b9c261c38f51f864eac0de7340bd47ea3640959a	10.1016/j.ijid.2023.01.045	Records Excluded- Title/Abstract Screening: irrelevant to the research question
EndNote-39	Adaptation and Validation of a Monkeypox Concern Instrument in Peruvian Adults	2022	Sustainability (Switzerland)	Mamani-Benito, O. and Carranza Esteban, R. F. and Pichen Fernández, J. and Apaza Tarqui, E. E. and Mejia, C. R. and Alvarez-Risco, A. and Del-Aguila-Arcentales, S. and Yáñez, J. A.	https://www.scopus.com/inward/record.uri?eid=2-s2.0-85139920847&doi=10.3390%2fsu141912354&partnerID=40&md5=6d2d2e3384fe45fa3d7db51bb491573a	10.3390/su141912354	Records Excluded- Full text review: Patients with mpox were not evaluated
EndNote-40	Norma Técnica de Salud para la vigilancia epidemiológica de viruela del mono (viruela símica) en el Perú. NTS N° 195-MINSA/CDC-2022	2022		Ministerio de Salud de Peru. Centro Nacional de Epidemiología, Prevención y Control de Enfermedades	https://bvs.minsa.gob.pe/local/fi-admin/RM-883-2022-MINSA.pdf		Records Excluded- Title/Abstract Screening: irrelevant to the research question
EndNote-41	Knowledge about monkeypox among health professionals, Lima-Peru	2022	Revista del Cuerpo Medico Hospital Nacional Almanzor Aguinaga Asenjo	Navarrete-Mejía, P. J. and Velasco-Guerrero, J. C. and Sullcahuaman-Valdiglesias, E.	https://www.scopus.com/inward/record.uri?eid=2-s2.0-85140212081&doi=10.35434%2frcmhnaaa.2022.152.1547&partnerID=40&md5=e3952c8fcae6b5999258807f6005053a	10.35434/rcmhnaaa.2022.152.1547	Records Excluded- Full text review: Patients with mpox were not evaluated
EndNote-42	Conocimiento sobre viruela del mono en profesionales de la salud, Lima-Perú	2022	Rev. Cuerpo Méd. Hosp. Nac. Almanzor Aguinaga Asenjo	Navarrete-Mejía, Pedro Javier and Velasco-Guerrero, Juan Carlos and Sullcahuaman-Valdiglesias, Edith	http://cmhnaaa.org.pe/ojs/index.php/rcmhnaaa/article/view/1547 https://fi-admin.bvsalud.org/document/view/6fxr8	10.35434/rcmhnaaa.2022.152.1547	Records Excluded- Full text review: Patients with mpox were not evaluated
EndNote-43	Características clínicas y epidemiológicas de la Mpox en población asegurada de La Libertad, 2022	2024	Horiz Méd Lima	Angulo MAA, Nontol LAB	https://doi.org/10.24265/horizmed.2024.v24n1.06	10.24265/horizmed.2024.v24n1.06	Included in the study
EndNote-44	Epidemiological and clinical characteristics of monkeypox among people with and without HIV in Peru: a national observational study	2024	Journal of Infection and Public Health	Ramírez-Soto, Max Carlos and Arroyo-Hernández, Hugo	https://www.sciencedirect.com/science/article/pii/S1876034124002284	https://doi.org/10.1016/j.jiph.2024.102494	Included in the study
EndNote-45	MONKEYPOX AND PERU'S ETERNAL UNPREDICTABILITY	2022	Revista Peruana de Medicina Experimental y Salud Publica	Solari, L.	https://www.scopus.com/inward/record.uri?eid=2-s2.0-85142218444&doi=10.17843%2frpmesp.2022.393.12203&partnerID=40&md5=b4fa8f098f205ad650f5b749a47dadc2	10.17843/rpmesp.2022.393.12203	Records Excluded- Full text review: Incorrect study design
EndNote-46	Monkeypox in a patient with HIV: case report	2023	Rev Peru Med Exp Salud Pública	Lacato AOF, Mérida NAC, Samper DM, Padilla DSO, Melendres DV, Santivañez JCA	https://doi.org/10.17843/rpmesp.2023.402.12344	10.17843/rpmesp.2023.402.12344	Records Excluded- Full text review: Incorrect country
EndNote-47	Atypical perianal and buttocks epidermal-dermal necrosis in Human Monkeypox. Histopathological study of the lesion in Peru	2023	An. Fac. Med. (Perú)	Terry Castellano, Luis E. and Delgado Gonzáles, Víctor and Terry Ulloa, Luis Saúl J.	http://www.scielo.org.pe/scielo.php?script=sci_arttext&pid=S1025-55832023000300311&lng=en&nrm=iso&tlng=en		Included in the study
